# Supplementary material for: Quantitative Systems Pharmacological Analysis of Drugs of Abuse Reveals the Pleiotropy of Their Targets and the Effector Role of mTORC1
Source: Front Pharmacol. 2019 Mar 8;10:191. doi: 10.3389/fphar.2019.00191 (PMC6418047; doi:10.3389/fphar.2019.00191)
Supplement: Supplementary file 3 [file Table_3.XLSX]

## Sheet: Sheet1
Supplementary Table 3. Predicted ligand-target interactions between 27 input drugs and 89 targets (comprised of 41 known targets and 48 predicted targets)
Predicted interactions of 41 known targets (target indexes are consistent with Supplementary Table 2)
Index	Target Name	Target Family	Uniprot ID	Gene Name	Drug Group	Drug Name	Confidence Score	Source
1	Progesterone receptor	Nuclear hormone receptors	P06401	PGR	CNS Depressants	Alprazolam	1	STITCH
2	Androgen receptor	Nuclear hormone receptors	P10275	AR	CNS Depressants	Chlordiazepoxide	0.801	STITCH
4	Cannabinoid receptor 2	5-hydroxytryptamine receptors	P34972	CNR2	CNS Depressants	Triazolam	1	STITCH
					CNS Stimulants	Methylphenidate	0.774	STITCH
5	Cannabinoid receptor 1	Cannabinoid receptors	P21554	CNR1	CNS Stimulants	Methylphenidate	0.772	STITCH
13	Gamma-aminobutyric acid receptor subunit rho-3	GABA receptors	A8MPY1	GABRR3	CNS Depressants	Chlordiazepoxide	0.7792	DrugBank
					CNS Depressants	Glutethimide	0.7681	DrugBank
					CNS Depressants	Pentobarbital	0.707	DrugBank
					CNS Depressants	Lorazepam	0.8021	DrugBank
					CNS Depressants	Alprazolam	0.7763	DrugBank
					CNS Depressants	Eszopiclone	0.8048	DrugBank
14	Gamma-aminobutyric acid receptor subunit rho-2	GABA receptors	P28476	GABRR2	CNS Depressants	Glutethimide	0.7875	DrugBank
					CNS Depressants	Chlordiazepoxide	0.7923	DrugBank
					CNS Depressants	Eszopiclone	0.7975	DrugBank
					CNS Depressants	Lorazepam	0.7888	DrugBank
					CNS Depressants	Alprazolam	0.8107	DrugBank
					CNS Depressants	Pentobarbital	0.7383	DrugBank
15	Gamma-aminobutyric acid receptor subunit rho-1	GABA receptors	P24046	GABRR1	CNS Depressants	Eszopiclone	0.7855	DrugBank
					CNS Depressants	Chlordiazepoxide	0.7605	DrugBank
					CNS Depressants	Pentobarbital	0.7091	DrugBank
					CNS Depressants	Lorazepam	0.7566	DrugBank
					CNS Depressants	Glutethimide	0.7485	DrugBank
					CNS Depressants	Alprazolam	0.7605	DrugBank
16	Translocator protein	TspO/BZRP	P30536	TSPO	CNS Depressants	Glutethimide	0.7703	DrugBank
					CNS Depressants	Alprazolam	0.7466	DrugBank
					CNS Depressants	Chlordiazepoxide	0.7506	DrugBank
27	Gamma-aminobutyric acid receptor subunit alpha-6	GABA receptors	Q16445	GABRA6	CNS Depressants	Zolpidem	0.783	DrugBank
28	Gamma-aminobutyric acid receptor subunit alpha-4	GABA receptors	P48169	GABRA4	CNS Depressants	Zolpidem	0.8201	DrugBank
29	Gamma-aminobutyric acid receptor subunit theta	GABA receptors	Q9UN88	GABRQ	CNS Depressants	Zolpidem	0.7453	DrugBank
					CNS Depressants	Flunitrazepam	0.8402	DrugBank
31	Gamma-aminobutyric acid receptor subunit gamma-2	GABA receptors	P18507	GABRG2	CNS Depressants	Flunitrazepam	0.8346	DrugBank
					CNS Depressants	Zolpidem	0.7466	DrugBank
32	Gamma-aminobutyric acid receptor subunit gamma-3	GABA receptors	Q99928	GABRG3	CNS Depressants	Zolpidem	0.7444	DrugBank
					CNS Depressants	Flunitrazepam	0.852	DrugBank
34	Delta-type opioid receptor	Opioid receptors	P41143	OPRD1	CNS Stimulants	Methylphenidate	0.823	STITCH
35	Mu-type opioid receptor	Opioid receptors	P35372	OPRM1	CNS Stimulants	Methylphenidate	0.782	STITCH
36	Kappa-type opioid receptor	Opioid receptors	P41145	OPRK1	Opioids	Hydrocodone	0.7304	DrugBank
42	Dopamine D3 receptor	Dopamine receptors	P35462	DRD3	CNS Stimulants	Amphetamine	0.7171	DrugBank
					Hallucinogens	Ketamine	0.8328	DrugBank
43	5-hydroxytryptamine receptor 6	Other GPCRs	P50406	HTR6	CNS Depressants	Promethazine	0.7141	DrugBank
45	5-hydroxytryptamine receptor 7	Other GPCRs	P34969	HTR7	CNS Stimulants	Amphetamine	0.7011	DrugBank
					Hallucinogens	Ketamine	0.8416	DrugBank
47	5-hydroxytryptamine receptor 1A	5-hydroxytryptamine receptors	P08908	HTR1A	CNS Depressants	Flunitrazepam	1	STITCH
					CNS Depressants	Promethazine	0.7145	DrugBank
					CNS Depressants	Chlordiazepoxide	0.906	STITCH
					CNS Stimulants	Amphetamine	0.773	DrugBank
					Hallucinogens	Midomafetamine	0.7578	DrugBank
52	5-hydroxytryptamine receptor 2A	5-hydroxytryptamine receptors	P28223	HTR2A	CNS Stimulants	Amphetamine	0.835	DrugBank
53	5-hydroxytryptamine receptor 2C	5-hydroxytryptamine receptors	P28335	HTR2C	CNS Stimulants	Amphetamine	0.7673	DrugBank
54	5-hydroxytryptamine receptor 2B	5-hydroxytryptamine receptors	P41595	HTR2B	CNS Stimulants	Amphetamine	0.7118	DrugBank
55	Muscarinic acetylcholine receptor M1	Muscarinic acetylcholine receptors	P11229	CHRM1	CNS Depressants	Zolpidem	1	STITCH
57	Muscarinic acetylcholine receptor M3	Muscarinic acetylcholine receptors	P20309	CHRM3	CNS Stimulants	Cocaine	0.8001	DrugBank
					Opioids	Methadone	0.927	STITCH
					Opioids	Fentanyl	0.967	STITCH
58	Muscarinic acetylcholine receptor M4	Muscarinic acetylcholine receptors	P08173	CHRM4	CNS Stimulants	Cocaine	0.7264	DrugBank
59	Muscarinic acetylcholine receptor M5	Muscarinic acetylcholine receptors	P08912	CHRM5	CNS Stimulants	Cocaine	0.7057	DrugBank
					Hallucinogens	Phencyclidine	0.734	STITCH
60	D(2) dopamine receptor	Dopamine receptors	P14416	DRD2	Hallucinogens	Midomafetamine	0.7503	DrugBank
					Hallucinogens	Dimethyltryptamine	0.7485	DrugBank
61	Histamine H4 receptor	Histamine receptors	Q9H3N8	HRH4	CNS Depressants	Zolpidem	1	STITCH
					CNS Depressants	Triazolam	1	STITCH
					Hallucinogens	Phencyclidine	0.841	STITCH
62	Histamine H1 receptor	Histamine receptors	P35367	HRH1	Hallucinogens	Ketamine	0.8417	DrugBank
63	Alpha-1B adrenergic receptor	Adrenergic receptors	P35368	ADRA1B	CNS Stimulants	Methamphetamine	0.7309	DrugBank
					Hallucinogens	Midomafetamine	0.7332	DrugBank
					Hallucinogens	Ketamine	0.8005	DrugBank
64	Alpha-1A adrenergic receptor	Adrenergic receptors	P35348	ADRA1A	CNS Stimulants	Methamphetamine	0.8061	DrugBank
					Hallucinogens	Midomafetamine	0.7304	DrugBank
65	Alpha-1D adrenergic receptor	Adrenergic receptors	P25100	ADRA1D	CNS Stimulants	Phendimetrazine	0.7785	DrugBank
					CNS Stimulants	Methamphetamine	0.7233	DrugBank
					Hallucinogens	Ketamine	0.7954	DrugBank
70	Sodium-dependent serotonin transporter	Sodium neurotransmitter symporters	P31645	SLC6A4	CNS Stimulants	Phenmetrazine	0.7283	DrugBank
					Hallucinogens	Ketamine	0.8176	DrugBank
71	Sodium-dependent dopamine transporter	Sodium neurotransmitter symporters	Q01959	SLC6A3	CNS Depressants	Flunitrazepam	1	STITCH
					CNS Stimulants	Phendimetrazine	0.7	DrugBank
					Cannabinoids	Cannabichromene	1	STITCH
					Hallucinogens	Dextromethorphan	0.7279	DrugBank
72	Sodium-dependent noradrenaline transporter	Sodium neurotransmitter symporters	P23975	SLC6A2	CNS Depressants	Flunitrazepam	1	STITCH
					CNS Depressants	Chlordiazepoxide	0.726	STITCH
					Cannabinoids	Cannabichromene	1	STITCH
75	Alpha-2B adrenergic receptor	Adrenergic receptors	P18089	ADRA2B	Hallucinogens	Midomafetamine	0.7051	DrugBank
76	Alpha-2A adrenergic receptor	Adrenergic receptors	P08913	ADRA2A	Hallucinogens	Midomafetamine	0.7173	DrugBank
					Hallucinogens	Ketamine	0.8124	DrugBank
77	Alpha-2C adrenergic receptor	Adrenergic receptors	P18825	ADRA2C	Hallucinogens	Ketamine	0.7986	DrugBank
					Hallucinogens	Midomafetamine	0.7351	DrugBank
84	5-hydroxytryptamine receptor 3A	5-hydroxytryptamine receptors	P46098	HTR3A	Hallucinogens	Ketamine	0.8388	DrugBank
85	Sigma non-opioid intracellular receptor 1	ERG2	Q99720	SIGMAR1	CNS Depressants	Flunitrazepam	1	STITCH
					Cannabinoids	Cannabichromene	1	STITCH
					Hallucinogens	Midomafetamine	0.849	STITCH
Predicted interactions of 48 new targets
Index	Target Name	Target Family	Uniprot ID	Gene Name	Drug Group	Drug Name	Confidence Score	Source
1	Cholecystokinin receptor type A	5-hydroxytryptamine receptors	P32238	CCKAR	CNS Depressants	Diazepam	1	STITCH
					Hallucinogens	Phencyclidine	0.739	STITCH
2	Calcitonin [Cleaved into: Calcitonin; Katacalcin	Calcitonin	P01258	CALCA	CNS Depressants	Zolpidem	1	STITCH
					Hallucinogens	Phencyclidine	0.717	STITCH
3	Corticotropin-releasing factor receptor 1	Cannabinoid receptors	P34998	CRHR1	Anabolic Steroids	Nandrolone	0.98	STITCH
					CNS Depressants	Triazolam	1	STITCH
					CNS Depressants	Flunitrazepam	1	STITCH
					CNS Depressants	Zolpidem	1	STITCH
					CNS Depressants	Diazepam	1	STITCH
					Cannabinoids	Cannabichromene	1	STITCH
					Hallucinogens	Phencyclidine	0.727	STITCH
4	Dihydrofolate reductase	Dihydrofolate reductases	P00374	DHFR	CNS Depressants	Diazepam	1	STITCH
5	Dihydrofolate reductase 2, mitochondrial	Dihydrofolate reductases	Q86XF0	DHFR2	CNS Depressants	Zolpidem	1	STITCH
6	D(1B) dopamine receptor	Dopamine receptors	P21918	DRD5	CNS Depressants	Promethazine	0.726	DrugBank
					CNS Stimulants	Amphetamine	0.7327	DrugBank
7	D(1A) dopamine receptor	Dopamine receptors	P21728	DRD1	CNS Depressants	Promethazine	0.8445	DrugBank
					CNS Stimulants	Amphetamine	0.7904	DrugBank
					Hallucinogens	Ketamine	0.7987	DrugBank
8	D(4) dopamine receptor	Dopamine receptors	P21917	DRD4	CNS Depressants	Promethazine	0.7222	DrugBank
9	Bifunctional epoxide hydrolase 2	Epoxide hydrolases	P34913	EPHX2	Anabolic Steroids	Nandrolone	0.808	STITCH
10	Glycine receptor subunit alpha-1	Glycine receptors	P23415	GLRA1	CNS Depressants	Pentobarbital	0.7333	DrugBank
11	Histamine H3 receptor	Histamine receptors	Q9Y5N1	HRH3	CNS Depressants	Diazepam	1	STITCH
					CNS Depressants	Zolpidem	1	STITCH
					CNS Depressants	Triazolam	1	STITCH
					Hallucinogens	Phencyclidine	1	STITCH
12	Histone deacetylase 6	Histone deacetylases	Q9UBN7	HDAC6	CNS Depressants	Triazolam	1	STITCH
13	3-hydroxy-3-methylglutaryl-coenzyme A reductase	HMG-CoA reductase	P04035	HMGCR	Anabolic Steroids	Nandrolone	0.782	STITCH
14	Vitamin D3 receptor	Nuclear hormone receptors	P11473	VDR	CNS Depressants	Alprazolam	1	STITCH
15	Glucocorticoid receptor	Nuclear hormone receptors	P04150	NR3C1	CNS Depressants	Alprazolam	1	STITCH
16	Thyroid hormone receptor beta	Nuclear hormone receptors	P10828	THRB	CNS Depressants	Diazepam	1	STITCH
17	Oxysterols receptor LXR-beta	Nuclear hormone receptors	P55055	NR1H2	CNS Depressants	Diazepam	1	STITCH
18	Peroxisome proliferator-activated receptor gamma	Nuclear hormone receptors	P37231	PPARG	CNS Depressants	Triazolam	1	STITCH
19	Peroxisome proliferator-activated receptor delta	Nuclear hormone receptors	Q03181	PPARD	CNS Depressants	Alprazolam	1	STITCH
20	Estrogen receptor beta	Nuclear hormone receptors	Q92731	ESR2	Cannabinoids	Cannabichromene	1	STITCH
21	Gastrin/cholecystokinin type B receptor	Other GPCRs	P32239	CCKBR	CNS Depressants	Diazepam	1	STITCH
22	Prostaglandin D2 receptor 2	Other GPCRs	Q9Y5Y4	PTGDR2	CNS Depressants	Alprazolam	1	STITCH
23	Sphingosine 1-phosphate receptor 1	Other GPCRs	P21453	S1PR1	CNS Depressants	Flunitrazepam	1	STITCH
24	P2Y purinoceptor 12	Other GPCRs	Q9H244	P2RY12	Anabolic Steroids	Nandrolone	0.731	STITCH
25	Glucagon-like peptide 1 receptor	Other GPCRs	P43220	GLP1R	Anabolic Steroids	Nandrolone	0.757	STITCH
					CNS Depressants	Triazolam	1	STITCH
26	Calcitonin gene-related peptide type 1 receptor	Other GPCRs	Q16602	CALCRL	CNS Depressants	Alprazolam	1	STITCH
27	Glucagon receptor	Other GPCRs	P47871	GCGR	CNS Depressants	Alprazolam	1	STITCH
28	Corticotropin-releasing factor receptor 2	Other GPCRs	Q13324	CRHR2	CNS Depressants	Alprazolam	1	STITCH
29	P2X purinoceptor 7	P2X receptor	Q99572	P2RX7	Anabolic Steroids	Nandrolone	0.786	STITCH
30	Cathepsin S	Peptidase C1	P25774	CTSS	Anabolic Steroids	Nandrolone	0.817	STITCH
31	Coagulation factor X	Peptidase S1	P00742	F10	CNS Depressants	Zolpidem	1	STITCH
					CNS Depressants	Triazolam	1	STITCH
					CNS Depressants	Diazepam	1	STITCH
					Hallucinogens	Phencyclidine	0.944	STITCH
32	Dipeptidyl peptidase 2	Peptidase S28	Q9UHL4	DPP7	CNS Depressants	Zolpidem	1	STITCH
33	Phosphatidylinositol 4,5-bisphosphate 3-kinase catalytic subunit alpha isoform	PI3/PI4-kinase	P42336	PIK3CA	CNS Depressants	Diazepam	1	STITCH
34	Platelet-activating factor receptor	Platelet-activating factor receptor	P25105	PTAFR	CNS Depressants	Alprazolam	1	STITCH
35	Prostaglandin G/H synthase 2	Prostaglandin G/H synthase	P35354	PTGS2	Anabolic Steroids	Nandrolone	0.748	STITCH
36	Mitogen-activated protein kinase 14	Ser/Thr protein kinases	Q16539	MAPK14	Anabolic Steroids	Nandrolone	0.838	STITCH
					CNS Depressants	Zolpidem	1	STITCH
37	Serine/threonine-protein kinase Chk1	Ser/Thr protein kinases	O14757	CHEK1	Cannabinoids	Cannabichromene	1	STITCH
38	Inhibitor of nuclear factor kappa-B kinase subunit beta	Ser/Thr protein kinases	O14920	IKBKB	Cannabinoids	Cannabichromene	1	STITCH
39	Cyclin-dependent kinase 2	Ser/Thr protein kinases	P24941	CDK2	CNS Depressants	Diazepam	1	STITCH
40	3-oxo-5-alpha-steroid 4-dehydrogenase 1	Steroid 5-alpha reductase	P18405	SRD5A1	CNS Depressants	Flunitrazepam	1	STITCH
					CNS Depressants	Zolpidem	1	STITCH
					Cannabinoids	Cannabichromene	1	STITCH
					Hallucinogens	Phencyclidine	0.841	STITCH
41	Thymidylate synthase	Thymidylate synthase	P04818	TYMS	CNS Depressants	Chlordiazepoxide	0.849	STITCH
					Cannabinoids	Cannabichromene	1	STITCH
42	Transient receptor potential cation channel subfamily V member 4	Transient receptors	Q9HBA0	TRPV4	CNS Depressants	Flunitrazepam	1	STITCH
43	Transient receptor potential cation channel subfamily V member 1	Transient receptors	Q8NER1	TRPV1	CNS Depressants	Flunitrazepam	1	STITCH
					Cannabinoids	Cannabichromene	1	STITCH
44	Transient receptor potential cation channel subfamily V member 2	Transient receptors	Q9Y5S1	TRPV2	CNS Depressants	Flunitrazepam	1	STITCH
45	Epidermal growth factor receptor	Tyr protein kinases	P00533	EGFR	CNS Depressants	Triazolam	1	STITCH
46	Receptor tyrosine-protein kinase erbB-2	Tyr protein kinases	P04626	ERBB2	CNS Depressants	Alprazolam	1	STITCH
47	Insulin-like growth factor 1 receptor	Tyr protein kinases	P08069	IGF1R	CNS Depressants	Triazolam	1	STITCH
48	Vesicular acetylcholine transporter	Vesicular transporters	Q16572	SLC18A3	Anabolic Steroids	Nandrolone	0.765	STITCH
