# Supplementary material for: Quantitative Systems Pharmacological Analysis of Drugs of Abuse Reveals the Pleiotropy of Their Targets and the Effector Role of mTORC1
Source: Front Pharmacol. 2019 Mar 8;10:191. doi: 10.3389/fphar.2019.00191 (PMC6418047; doi:10.3389/fphar.2019.00191)
Supplement: Supplementary file 4 [file Table_4.XLSX]

## Sheet: Sheet1
Supplementary Table 4. Pathways in five functional categories and one unclassfied category identified from both known and predicted targets of addictive drugs.
Synaptic neurotransmission related pathways (NT)
Pathway index	Pathway name	NO. of known targets	NO. of merged targets	P-value (known)	Adjusted P-value (known)	P-value (merged)	Adjusted P-value (merged)	Drug index	Drug group	Drug name	Known targets	Predicted targets
1	Serotonergic synapse	25	26	1.74e-22	4.96e-21	4.64e-20	2.01e-18	1	Anabolic Steroids	Nandrolone	-	PTGS2
								2	Opioids	Loperamide	CACNA1A	-
								3	Opioids	Methadone	HTR3A;SLC6A4	-
								4	Hallucinogens	Ketamine	HTR2A;HTR2C;HTR2B;HTR1D;HTR1E;HTR1F;HTR1A;HTR1B	HTR7;HTR3A;SLC6A4
								5	Hallucinogens	Mescaline	HTR2A;HTR2C	-
								6	Hallucinogens	Psilocin	HTR5A;HTR6;HTR7;HTR2A;HTR2C;HTR2B;HTR1D;HTR1E;HTR1A;HTR1B	-
								7	Hallucinogens	Dextromethorphan	SLC6A4	-
								8	Hallucinogens	Phencyclidine	HTR3D;HTR3E;HTR3B;HTR3C	-
								9	Hallucinogens	Lysergic Acid Diethylamide	HTR5A;HTR6;HTR7;HTR2A;HTR2C;HTR2B;HTR1D;HTR1E;HTR1A	-
								10	Hallucinogens	Psilocybin	HTR6;HTR1E;HTR2A;HTR2C;HTR2B	-
								11	Hallucinogens	Midomafetamine	SLC18A2;HTR2B;HTR2A;HTR2C;SLC6A4	HTR1A
								12	Hallucinogens	Dimethyltryptamine	HTR6;HTR2A	-
								13	CNS Depressants	Eszopiclone	GABRB1;GABRB2;GABRB3	-
								14	CNS Depressants	Diazepam	GABRB1;GABRB2;GABRB3	-
								15	CNS Depressants	Glutethimide	GABRB1;GABRB2;GABRB3	-
								16	CNS Depressants	Triazolam	GABRB1;GABRB2;GABRB3	-
								17	CNS Depressants	Lorazepam	GABRB1;GABRB2;GABRB3	-
								18	CNS Depressants	Flunitrazepam	GABRB1;GABRB2;GABRB3	HTR1A
								19	CNS Depressants	Alprazolam	GABRB1;GABRB2;GABRB3	-
								20	CNS Depressants	Gamma Hydroxybutyric Acid	GABRB1	-
								21	CNS Depressants	Pentobarbital	GABRB1;GABRB2;GABRB3	-
								22	CNS Depressants	Chlordiazepoxide	GABRB1;GABRB2;GABRB3	HTR1A
								23	CNS Depressants	Zolpidem	GABRB1;GABRB2;GABRB3	-
								24	CNS Depressants	Promethazine	HTR2A;HTR2C;HTR2B	HTR6;HTR1A
								25	CNS Stimulants	Methamphetamine	MAOB;MAOA;SLC18A2;SLC18A1;SLC6A4	-
								26	CNS Stimulants	Phenmetrazine	-	SLC6A4
								27	CNS Stimulants	Amphetamine	MAOB;SLC18A2;SLC6A4	HTR7;HTR2A;HTR1A;HTR2C;HTR2B
								28	CNS Stimulants	Methylphenidate	SLC6A4	-
								29	CNS Stimulants	Cocaine	HTR3D;HTR3E;HTR3B;HTR3C;SLC6A4	-
2	GABAergic synapse	23	23	1.58e-22	4.96e-21	3.45e-19	1.19e-17	1	CNS Stimulants	Cocaine	SLC6A13;SLC6A1;SLC6A11	-
								2	CNS Depressants	Eszopiclone	GABRA6;GABRG3;GABRG2;GABRG1;GABRQ;GABRP;GABRD;GABRE;GABRB1;GABRA5;GABRA4;GABRB2;GABRB3;GABRA1;GABRA3;GABRA2	GABRR1;GABRR2;GABRR3
								3	CNS Depressants	Diazepam	GABRB3;GABRR1;GABRG3;GABRG2;GABRG1;GABRR3;GABRQ;GABRP;GABRD;GABRE;GABRA4;GABRA5;GABRB1;GABRB2;GABRA6;GABRA1;GABRR2;GABRA3;GABRA2	-
								4	CNS Depressants	Glutethimide	GABRA6;GABRG3;GABRG2;GABRG1;GABRQ;GABRP;GABRD;GABRE;GABRB1;GABRA5;GABRA4;GABRB2;GABRB3;GABRA1;GABRA3;GABRA2	GABRR1;GABRR2;GABRR3
								5	CNS Depressants	Triazolam	GABRB3;GABRG3;GABRR1;GABRG1;GABRR3;GABRQ;GABRP;GABRE;GABRA4;GABRA3;GABRG2;GABRA5;GABRD;GABRB2;GABRA6;GABRA1;GABRR2;GABRB1;GABRA2	-
								6	CNS Depressants	Lorazepam	GABRB3;GABRG3;GABRG2;GABRG1;GABRQ;GABRP;GABRE;GABRA3;GABRA4;GABRA5;GABRD;GABRB2;GABRA6;GABRA1;GABRB1;GABRA2	GABRR1;GABRR2;GABRR3
								7	CNS Depressants	Flunitrazepam	GABRB3;GABRR1;GABRR2;GABRR3;GABRP;GABRE;GABRA3;GABRA4;GABRA5;GABRD;GABRB2;GABRA6;GABRA1;GABRB1;GABRA2	GABRG3;GABRG2;GABRQ
								8	CNS Depressants	Alprazolam	GABRA6;GABRG3;GABRG2;GABRG1;GABRQ;GABRP;GABRD;GABRE;GABRB1;GABRA5;GABRA4;GABRB2;GABRB3;GABRA1;GABRA3;GABRA2	GABRR1;GABRR2;GABRR3
								9	CNS Depressants	Gamma Hydroxybutyric Acid	GABRB1	-
								10	CNS Depressants	Pentobarbital	GABRB3;GABRG3;GABRG2;GABRG1;GABRQ;GABRP;GABRD;GABRE;GABRB1;GABRA5;GABRA4;GABRB2;GABRA6;GABRA1;GABRA3;GABRA2	GABRR1;GABRR2;GABRR3
								11	CNS Depressants	Chlordiazepoxide	GABRA6;GABRG3;GABRG2;GABRG1;GABRQ;GABRP;GABRD;GABRE;GABRB1;GABRA5;GABRA4;GABRB2;GABRB3;GABRA1;GABRA3;GABRA2	GABRR1;GABRR2;GABRR3
								12	CNS Depressants	Zolpidem	GABRR1;GABRR2;GABRR3;GABRP;GABRA5;GABRD;GABRE;GABRB1;GABRB2;GABRB3;GABRA1;GABRA3;GABRA2	GABRG3;GABRG2;GABRA6;GABRQ;GABRA4
								13	CNS Depressants	Zaleplon	GABRA1	-
								14	Opioids	Loperamide	CACNA1A	-
3	Cholinergic synapse	13	15	1.85e-08	1.76e-07	1.64e-08	2.36e-07	1	Anabolic Steroids	Nandrolone	-	SLC18A3
								2	Opioids	Loperamide	CACNA1A	-
								3	Opioids	Fentanyl	-	CHRM3
								4	Opioids	Methadone	-	CHRM3
								5	Hallucinogens	Ketamine	CHRM5;CHRM4;CHRM3;CHRM2;CHRM1	-
								6	Hallucinogens	Phencyclidine	-	CHRM5
								7	Hallucinogens	Dextromethorphan	CHRNA4;CHRNA7;CHRNB2;CHRNB4;CHRNA3	-
								8	CNS Depressants	Pentobarbital	CHRNA4;CHRNA7	-
								9	CNS Depressants	Diazepam	ACHE	PIK3CA
								10	CNS Depressants	Zolpidem	-	CHRM1
								11	CNS Depressants	Promethazine	CHRM5;CHRM4;CHRM3;CHRM2;CHRM1	-
								12	CNS Stimulants	Cocaine	CHRNB2;CHRNB4;CHRM1;CHRM2;CHRNA4;CHRNA6;CHRNA7;CHRNA3	CHRM5;CHRM4;CHRM3
4	Dopaminergic synapse	11	15	5.9e-06	4.8e-05	1.25e-07	1.66e-06	1	Anabolic Steroids	Nandrolone	-	MAPK14
								2	Opioids	Loperamide	CACNA1A	-
								3	Opioids	Methadone	SLC6A3	-
								4	Hallucinogens	Ketamine	DRD2	DRD3;DRD1
								5	Hallucinogens	Dextromethorphan	-	SLC6A3
								6	Hallucinogens	Midomafetamine	SLC6A3;SLC18A2	DRD2
								7	Hallucinogens	Lysergic Acid Diethylamide	DRD2;DRD3	-
								8	Hallucinogens	Dimethyltryptamine	-	DRD2
								9	CNS Depressants	Zolpidem	-	MAPK14
								10	CNS Depressants	Pentobarbital	GRIA2;GRIN2B;GRIN2A	-
								11	CNS Depressants	Promethazine	DRD2;DRD3	DRD4;DRD5;DRD1
								12	CNS Depressants	Flunitrazepam	-	SLC6A3
								13	CNS Stimulants	Phendimetrazine	-	SLC6A3
								14	CNS Stimulants	Methylphenidate	SLC6A3	-
								15	CNS Stimulants	Methamphetamine	SLC6A3;MAOB;MAOA;SLC18A1;SLC18A2	-
								16	CNS Stimulants	Phenmetrazine	SLC6A3	-
								17	CNS Stimulants	Cocaine	SLC6A3	-
								18	CNS Stimulants	Amphetamine	SLC6A3;MAOB;DRD2;SLC18A2	DRD5;DRD3;DRD1
								19	Cannabinoids	Cannabichromene	-	SLC6A3
5	Glutamatergic synapse	10	10	1.16e-05	8.82e-05	0.000183	0.00186	1	Hallucinogens	Ketamine	GRIN3A	-
								2	Hallucinogens	Dextrorphan	GRIN1	-
								3	Hallucinogens	Phencyclidine	GRIN3A;GRIN2C;GRIN1;GRIN2D	-
								4	Hallucinogens	Dextromethorphan	GRIN3A	-
								5	CNS Depressants	Pentobarbital	GRIN3A;GRIA2;GRIK2;GRIN2B;GRIN2C;GRIN3B;GRIN2D;GRIN1;GRIN2A	-
								6	Opioids	Loperamide	CACNA1A	-
								7	Opioids	Methadone	GRIN3A	-
6	Synaptic vesicle cycle	3	4	0.0779	0.24	0.0486	0.196	1	Anabolic Steroids	Nandrolone	-	SLC18A3
								2	CNS Stimulants	Methamphetamine	SLC18A2;SLC18A1	-
								3	CNS Stimulants	Amphetamine	SLC18A2	-
								4	Hallucinogens	Midomafetamine	SLC18A2	-
								5	Opioids	Loperamide	CACNA1A	-
Signal transduction pathways (SG)
Pathway index	Pathway name	NO. of known targets	NO. of merged targets	P-value (known)	Adjusted P-value (known)	P-value (merged)	Adjusted P-value (merged)	Drug index	Drug group	Drug name	Known targets	Predicted targets
1	Calcium signaling pathway	24	32	4.25e-16	6.92e-15	9.5e-21	5.48e-19	1	Anabolic Steroids	Nandrolone	-	P2RX7
								2	Opioids	Loperamide	CACNA1A	-
								3	Opioids	Fentanyl	-	CHRM3
								4	Opioids	Methadone	-	CHRM3
								5	Hallucinogens	Ketamine	CHRM5;CHRM3;CHRM2;CHRM1;HTR2A;HTR2C;HTR2B;TACR1	HTR7;DRD1;ADRA1B;ADRA1D;HRH1
								6	Hallucinogens	Lysergic Acid Diethylamide	HTR5A;ADRB1;HTR6;HTR7;HTR2A;HTR2C;HTR2B	-
								7	Hallucinogens	Dextrorphan	GRIN1	-
								8	Hallucinogens	Psilocin	HTR5A;HRH1;HTR6;HTR7;HTR2A;HTR2C;HTR2B	-
								9	Hallucinogens	Dextromethorphan	CHRNA7	-
								10	Hallucinogens	Phencyclidine	GRIN2C;GRIN1;GRIN2D	CHRM5;CCKAR
								11	Hallucinogens	Mescaline	HTR2A;HTR2C	-
								12	Hallucinogens	Psilocybin	HTR6;HTR2A;HTR2C;HTR2B	-
								13	Hallucinogens	Midomafetamine	HTR2A;HTR2C;HTR2B	ADRA1A;ADRA1B
								14	Hallucinogens	Dimethyltryptamine	HTR6;HTR2A	-
								15	CNS Depressants	Diazepam	-	CCKBR;CCKAR
								16	CNS Depressants	Alprazolam	-	ERBB2;PTAFR
								17	CNS Depressants	Triazolam	-	EGFR
								18	CNS Depressants	Pentobarbital	GRIN2C;GRIN1;CHRNA7;GRIN2D;GRIN2A	-
								19	CNS Depressants	Promethazine	ADRA1A;ADRA1B;ADRA1D;CHRM5;HRH1;CHRM3;CHRM2;CHRM1;HTR2A;HTR2C;HTR2B	HTR6;DRD5;DRD1
								20	CNS Depressants	Zolpidem	-	CHRM1
								21	CNS Stimulants	Methamphetamine	-	ADRA1A;ADRA1B;ADRA1D
								22	CNS Stimulants	Cocaine	CHRNA7;CHRM2;CHRM1	CHRM5;CHRM3
								23	CNS Stimulants	Amphetamine	ADRA1A;ADRA1B;ADRA1D;ADRB1;ADRB2;ADRB3	DRD5;DRD1;HTR7;HTR2A;HTR2C;HTR2B
								24	CNS Stimulants	Phendimetrazine	ADRA1A;ADRA1B	ADRA1D
2	Retrograde endocannabinoid signaling	22	24	6.23e-16	8.88e-15	6.99e-15	1.73e-13	1	Anabolic Steroids	Nandrolone	-	MAPK14;PTGS2
								2	CNS Stimulants	Methylphenidate	-	CNR1
								3	Cannabinoids	Anandamide	CNR1	-
								4	Cannabinoids	Dronabinol	CNR1	-
								5	Cannabinoids	2-AG	CNR1	-
								6	Cannabinoids	Cannabinol	CNR1	-
								7	Opioids	Loperamide	CACNA1A	-
								8	CNS Depressants	Eszopiclone	GABRA6;GABRG3;GABRG2;GABRG1;GABRQ;GABRP;GABRD;GABRE;GABRB1;GABRA5;GABRA4;GABRB2;GABRB3;GABRA1;GABRA3;GABRA2	GABRR1;GABRR2;GABRR3
								9	CNS Depressants	Diazepam	GABRB3;GABRR1;GABRG3;GABRG2;GABRG1;GABRR3;GABRQ;GABRP;GABRD;GABRE;GABRA4;GABRA5;GABRB1;GABRB2;GABRA6;GABRA1;GABRR2;GABRA3;GABRA2	-
								10	CNS Depressants	Glutethimide	GABRA6;GABRG3;GABRG2;GABRG1;GABRQ;GABRP;GABRD;GABRE;GABRB1;GABRA5;GABRA4;GABRB2;GABRB3;GABRA1;GABRA3;GABRA2	GABRR1;GABRR2;GABRR3
								11	CNS Depressants	Triazolam	GABRB3;GABRG3;GABRR1;GABRG1;GABRR3;GABRQ;GABRP;GABRE;GABRA4;GABRA3;GABRG2;GABRA5;GABRD;GABRB2;GABRA6;GABRA1;GABRR2;GABRB1;GABRA2	-
								12	CNS Depressants	Lorazepam	GABRB3;GABRG3;GABRG2;GABRG1;GABRQ;GABRP;GABRE;GABRA3;GABRA4;GABRA5;GABRD;GABRB2;GABRA6;GABRA1;GABRB1;GABRA2	GABRR1;GABRR2;GABRR3
								13	CNS Depressants	Flunitrazepam	GABRB3;GABRR1;GABRR2;GABRR3;GABRP;GABRE;GABRA3;GABRA4;GABRA5;GABRD;GABRB2;GABRA6;GABRA1;GABRB1;GABRA2	GABRG3;GABRG2;GABRQ
								14	CNS Depressants	Alprazolam	GABRA6;GABRG3;GABRG2;GABRG1;GABRQ;GABRP;GABRD;GABRE;GABRB1;GABRA5;GABRA4;GABRB2;GABRB3;GABRA1;GABRA3;GABRA2	GABRR1;GABRR2;GABRR3
								15	CNS Depressants	Gamma Hydroxybutyric Acid	GABRB1	-
								16	CNS Depressants	Pentobarbital	GABRB3;GRIA2;GABRG2;GABRG1;GABRQ;GABRP;GABRD;GABRG3;GABRB1;GABRA5;GABRA4;GABRB2;GABRA6;GABRA1;GABRE;GABRA3;GABRA2	GABRR1;GABRR2;GABRR3
								17	CNS Depressants	Chlordiazepoxide	GABRA6;GABRG3;GABRG2;GABRG1;GABRQ;GABRP;GABRD;GABRE;GABRB1;GABRA5;GABRA4;GABRB2;GABRB3;GABRA1;GABRA3;GABRA2	GABRR1;GABRR2;GABRR3
								18	CNS Depressants	Zolpidem	GABRR1;GABRR2;GABRR3;GABRP;GABRA5;GABRD;GABRE;GABRB1;GABRB2;GABRB3;GABRA1;GABRA3;GABRA2	GABRG3;GABRG2;GABRQ;MAPK14;GABRA4;GABRA6
								19	CNS Depressants	Zaleplon	GABRA1	-
3	cAMP signaling pathway	21	25	2.85e-12	3.25e-11	6.83e-13	1.18e-11	1	Anabolic Steroids	Nandrolone	-	GLP1R
								2	Opioids	Methadone	GRIN3A	-
								3	Hallucinogens	Ketamine	DRD2;CHRM2;CHRM1;GRIN3A;HTR1D;HTR1E;HTR1F;HTR1A;HTR1B	DRD1
								4	Hallucinogens	Dextrorphan	GRIN1	-
								5	Hallucinogens	Psilocin	HTR6;HTR1D;HTR1A;HTR1B;HTR1E	-
								6	Hallucinogens	Dextromethorphan	GRIN3A;RAC2;RAC1	-
								7	Hallucinogens	Phencyclidine	GRIN3A;GRIN2C;GRIN1;GRIN2D	-
								8	Hallucinogens	Lysergic Acid Diethylamide	DRD2;HTR6;ADRB1;HTR1D;HTR1E;HTR1A	-
								9	Hallucinogens	Psilocybin	HTR6;HTR1E	-
								10	Hallucinogens	Midomafetamine	-	DRD2;HTR1A
								11	Hallucinogens	Dimethyltryptamine	HTR6	DRD2
								12	CNS Depressants	Diazepam	-	PIK3CA
								13	CNS Depressants	Triazolam	-	GLP1R
								14	CNS Depressants	Flunitrazepam	-	HTR1A
								15	CNS Depressants	Pentobarbital	GRIN2B;GRIA2;GRIN3A;GRIN2C;GRIN3B;GRIN2D;GRIN1;GRIN2A	-
								16	CNS Depressants	Promethazine	DRD2;CHRM2;CHRM1	HTR6;DRD5;HTR1A;DRD1
								17	CNS Depressants	Chlordiazepoxide	-	HTR1A
								18	CNS Depressants	Zolpidem	-	CHRM1
								19	CNS Stimulants	Cocaine	CHRM2;CHRM1	-
								20	CNS Stimulants	Amphetamine	ADRB1;ADRB2;DRD2	DRD5;HTR1A;DRD1
4	cGMP-PKG signaling pathway	11	11	5.01e-05	0.000336	0.000851	0.00775	1	Anabolic Steroids	Oxymetholone	NPPB	-
								2	CNS Stimulants	Phendimetrazine	ADRA1A;ADRA1B	ADRA1D
								3	CNS Stimulants	Methamphetamine	ADRA2A;ADRA2B;ADRA2C	ADRA1A;ADRA1B;ADRA1D
								4	CNS Stimulants	Amphetamine	ADRA1A;ADRA1B;ADRA1D;ADRA2A;ADRA2B;ADRA2C;ADRB1;ADRB2;ADRB3	-
								5	CNS Stimulants	Methylphenidate	-	OPRD1
								6	Opioids	Morphine	OPRD1	-
								7	Opioids	Fentanyl	OPRD1	-
								8	Opioids	Codeine	OPRD1	-
								9	Opioids	Heroin	OPRD1	-
								10	Opioids	Oxymorphone	OPRD1	-
								11	Opioids	Oxycodone	OPRD1	-
								12	Opioids	Methadone	OPRD1	-
								13	Opioids	Loperamide	OPRD1	-
								14	Opioids	Hydromorphone	OPRD1	-
								15	Opioids	Buprenorphine	OPRD1	-
								16	Opioids	Hydrocodone	OPRD1	-
								17	Hallucinogens	Ketamine	OPRD1	ADRA1B;ADRA2A;ADRA1D;ADRA2C
								18	Hallucinogens	Dextromethorphan	OPRD1	-
								19	Hallucinogens	Midomafetamine	-	ADRA1A;ADRA1B;ADRA2A;ADRA2B;ADRA2C
								20	Hallucinogens	Lysergic Acid Diethylamide	ADRB1	-
								21	CNS Depressants	Promethazine	ADRA1A;ADRA1B;ADRA1D;ADRA2A;ADRA2B;ADRA2C	-
5	Rap1 signaling pathway	7	11	0.049	0.186	0.0062	0.0362	1	Anabolic Steroids	Nandrolone	-	MAPK14
								2	Hallucinogens	Ketamine	DRD2	-
								3	Hallucinogens	Dextrorphan	GRIN1	-
								4	Hallucinogens	Dextromethorphan	RAC2;RAC1	-
								5	Hallucinogens	Phencyclidine	GRIN1	-
								6	Hallucinogens	Lysergic Acid Diethylamide	DRD2	-
								7	Hallucinogens	Midomafetamine	-	DRD2
								8	Hallucinogens	Dimethyltryptamine	-	DRD2
								9	CNS Depressants	Triazolam	-	IGF1R;EGFR
								10	CNS Depressants	Diazepam	-	PIK3CA
								11	CNS Depressants	Zolpidem	-	MAPK14
								12	CNS Depressants	Pentobarbital	GRIN2B;GRIN1;GRIN2A	-
								13	CNS Depressants	Promethazine	DRD2	-
								14	CNS Stimulants	Methylphenidate	-	CNR1
								15	CNS Stimulants	Amphetamine	DRD2	-
								16	Cannabinoids	Anandamide	CNR1	-
								17	Cannabinoids	Dronabinol	CNR1	-
								18	Cannabinoids	2-AG	CNR1	-
								19	Cannabinoids	Cannabinol	CNR1	-
6	VEGF signaling pathway	2	5	0.24	0.57	0.0091	0.0492	1	Anabolic Steroids	Nandrolone	-	MAPK14;PTGS2
								2	Hallucinogens	Dextromethorphan	RAC2;RAC1	-
								3	CNS Depressants	Zolpidem	-	MAPK14
								4	CNS Depressants	Diazepam	-	PIK3CA
7	FoxO signaling pathway	0	7	-	-	0.0254	0.122	1	Anabolic Steroids	Nandrolone	-	MAPK14
								2	Cannabinoids	Cannabichromene	-	IKBKB
								3	CNS Depressants	Triazolam	-	IGF1R;EGFR
								4	CNS Depressants	Diazepam	-	PIK3CA;CDK2
								5	CNS Depressants	Zolpidem	-	MAPK14
								6	CNS Depressants	Flunitrazepam	-	S1PR1
8	Ras signaling pathway	6	10	0.172	0.453	0.0339	0.159	1	CNS Stimulants	Amphetamine	-	HTR7
								2	Cannabinoids	Cannabichromene	-	IKBKB
								3	Hallucinogens	Ketamine	-	HTR7
								4	Hallucinogens	Dextrorphan	GRIN1	-
								5	Hallucinogens	Psilocin	HTR7	-
								6	Hallucinogens	Dextromethorphan	RAC2;RAC1	-
								7	Hallucinogens	Phencyclidine	GRIN1	-
								8	Hallucinogens	Lysergic Acid Diethylamide	HTR7	-
								9	CNS Depressants	Triazolam	-	IGF1R;EGFR
								10	CNS Depressants	Diazepam	-	PIK3CA
								11	CNS Depressants	Pentobarbital	GRIN2B;GRIN1;GRIN2A	-
9	Sphingolipid signaling pathway	3	6	0.288	0.655	0.0444	0.187	1	Anabolic Steroids	Nandrolone	-	MAPK14
								2	CNS Stimulants	Methylphenidate	-	OPRD1
								3	Hallucinogens	Ketamine	OPRD1	-
								4	Hallucinogens	Dextromethorphan	RAC2;OPRD1;RAC1	-
								5	CNS Depressants	Zolpidem	-	MAPK14
								6	CNS Depressants	Diazepam	-	PIK3CA
								7	CNS Depressants	Flunitrazepam	-	S1PR1
								8	Opioids	Morphine	OPRD1	-
								9	Opioids	Fentanyl	OPRD1	-
								10	Opioids	Codeine	OPRD1	-
								11	Opioids	Heroin	OPRD1	-
								12	Opioids	Oxymorphone	OPRD1	-
								13	Opioids	Oxycodone	OPRD1	-
								14	Opioids	Methadone	OPRD1	-
								15	Opioids	Loperamide	OPRD1	-
								16	Opioids	Hydromorphone	OPRD1	-
								17	Opioids	Buprenorphine	OPRD1	-
								18	Opioids	Hydrocodone	OPRD1	-
10	Fc epsilon RI signaling pathway	2	4	0.293	0.655	0.0611	0.225	1	Anabolic Steroids	Nandrolone	-	MAPK14
								2	Hallucinogens	Dextromethorphan	RAC2;RAC1	-
								3	CNS Depressants	Zolpidem	-	MAPK14
								4	CNS Depressants	Diazepam	-	PIK3CA
11	HIF-1 signaling pathway	1	5	0.8	0.974	0.0677	0.239	1	Hallucinogens	Dextromethorphan	CYBB	-
								2	CNS Depressants	Triazolam	-	IGF1R;EGFR
								3	CNS Depressants	Diazepam	-	PIK3CA
								4	CNS Depressants	Alprazolam	-	ERBB2
12	B cell receptor signaling pathway	2	4	0.311	0.657	0.0694	0.24	1	Hallucinogens	Dextromethorphan	RAC2;RAC1	-
								2	CNS Depressants	Diazepam	-	PIK3CA
								3	Cannabinoids	Cannabichromene	-	IKBKB
13	AMPK signaling pathway	1	5	0.858	0.978	0.125	0.373	1	Anabolic Steroids	Nandrolone	-	HMGCR
								2	CNS Stimulants	Methamphetamine	-	ADRA1A
								3	CNS Stimulants	Amphetamine	ADRA1A	-
								4	CNS Stimulants	Phendimetrazine	ADRA1A	-
								5	Hallucinogens	Midomafetamine	-	ADRA1A
								6	CNS Depressants	Triazolam	-	PPARG;IGF1R
								7	CNS Depressants	Diazepam	-	PIK3CA
								8	CNS Depressants	Promethazine	ADRA1A	-
14	NOD-like receptor signaling pathway	2	6	0.751	0.996	0.162	0.445	1	Anabolic Steroids	Nandrolone	-	MAPK14;P2RX7
								2	Hallucinogens	Dextromethorphan	CYBB;CYBA	-
								3	CNS Depressants	Zolpidem	-	MAPK14
								4	CNS Depressants	Flunitrazepam	-	TRPV2
								5	Cannabinoids	Cannabichromene	-	IKBKB
15	AGE-RAGE signaling pathway in diabetic complications	2	4	0.468	0.856	0.171	0.429	1	Anabolic Steroids	Nandrolone	-	MAPK14
								2	Hallucinogens	Dextromethorphan	CYBB;RAC1	-
								3	CNS Depressants	Zolpidem	-	MAPK14
								4	CNS Depressants	Diazepam	-	PIK3CA
16	Toll-like receptor signaling pathway	1	4	0.813	0.969	0.193	0.464	1	Anabolic Steroids	Nandrolone	-	MAPK14
								2	Hallucinogens	Dextromethorphan	RAC1	-
								3	CNS Depressants	Zolpidem	-	MAPK14
								4	CNS Depressants	Diazepam	-	PIK3CA
								5	Cannabinoids	Cannabichromene	-	IKBKB
17	Prolactin signaling pathway	0	3	-	-	0.197	0.461	1	Anabolic Steroids	Nandrolone	-	MAPK14
								2	Cannabinoids	Cannabichromene	-	ESR2
								3	CNS Depressants	Zolpidem	-	MAPK14
								4	CNS Depressants	Diazepam	-	PIK3CA
18	TNF signaling pathway	0	4	-	-	0.211	0.468	1	Anabolic Steroids	Nandrolone	-	MAPK14;PTGS2
								2	Cannabinoids	Cannabichromene	-	IKBKB
								3	CNS Depressants	Zolpidem	-	MAPK14
								4	CNS Depressants	Diazepam	-	PIK3CA
19	Neurotrophin signaling pathway	1	4	0.853	0.978	0.263	0.555	1	Anabolic Steroids	Nandrolone	-	MAPK14
								2	Hallucinogens	Dextromethorphan	RAC1	-
								3	CNS Depressants	Zolpidem	-	MAPK14
								4	CNS Depressants	Diazepam	-	PIK3CA
								5	Cannabinoids	Cannabichromene	-	IKBKB
20	Cellular senescence	0	5	-	-	0.272	0.556	1	Anabolic Steroids	Nandrolone	--	MAPK14
								2	Cannabinoids	Cannabichromene	--	CHEK1
								3	CNS Depressants	Zolpidem	--	MAPK14
								4	CNS Depressants	Diazepam	--	PIK3CA;CDK2
								5	CNS Depressants	Flunitrazepam	--	TRPV4
21	ErbB signaling pathway	0	3	-	-	0.291	0.566	1	CNS Depressants	Triazolam	-	EGFR
								2	CNS Depressants	Diazepam	-	PIK3CA
								3	CNS Depressants	Alprazolam	-	ERBB2
22	IL-17 signaling pathway	0	3	-	-	0.333	0.6	1	Anabolic Steroids	Nandrolone	-	MAPK14;PTGS2
								2	Cannabinoids	Cannabichromene	-	IKBKB
								3	CNS Depressants	Zolpidem	-	MAPK14
23	Chemokine signaling pathway	3	5	0.566	0.935	0.38	0.657	1	Hallucinogens	Dextromethorphan	NCF1;RAC2;RAC1	-
								2	CNS Depressants	Diazepam	-	PIK3CA
								3	Cannabinoids	Cannabichromene	-	IKBKB
24	T cell receptor signaling pathway	0	3	-	-	0.393	0.657	1	Anabolic Steroids	Nandrolone	-	MAPK14
								2	Cannabinoids	Cannabichromene	-	IKBKB
								3	CNS Depressants	Zolpidem	-	MAPK14
								4	CNS Depressants	Diazepam	-	PIK3CA
25	p53 signaling pathway	0	2	-	-	0.441	0.7	1	Cannabinoids	Cannabichromene	-	CHEK1
								2	CNS Depressants	Diazepam	-	CDK2
26	Adipocytokine signaling pathway	1	2	0.67	0.979	0.448	0.698	1	Cannabinoids	Cannabichromene	-	IKBKB
								2	Opioids	Loperamide	POMC	-
27	RIG-I-like receptor signaling pathway	0	2	-	-	0.455	0.697	1	Anabolic Steroids	Nandrolone	-	MAPK14
								2	Cannabinoids	Cannabichromene	-	IKBKB
								3	CNS Depressants	Zolpidem	-	MAPK14
28	MAPK signaling pathway	3	7	0.852	0.982	0.465	0.706	1	Anabolic Steroids	Nandrolone	-	MAPK14
								2	Cannabinoids	Cannabichromene	-	IKBKB
								3	Hallucinogens	Dextromethorphan	RAC2;RAC1	-
								4	CNS Depressants	Triazolam	-	IGF1R;EGFR
								5	CNS Depressants	Zolpidem	-	MAPK14
								6	Opioids	Loperamide	CACNA1A	-
29	PPAR signaling pathway	0	2	-	-	0.47	0.707	1	CNS Depressants	Triazolam	-	PPARG
								2	CNS Depressants	Alprazolam	-	PPARD
30	PI3K-Akt signaling pathway	3	8	0.922	1	0.505	0.725	1	CNS Stimulants	Cocaine	CHRM2;CHRM1	-
								2	Hallucinogens	Ketamine	CHRM2;CHRM1	-
								3	Hallucinogens	Dextromethorphan	RAC1	-
								4	CNS Depressants	Triazolam	-	IGF1R;EGFR
								5	CNS Depressants	Diazepam	-	PIK3CA;CDK2
								6	CNS Depressants	Zolpidem	-	CHRM1
								7	CNS Depressants	Promethazine	CHRM2;CHRM1	-
								8	Cannabinoids	Cannabichromene	-	IKBKB
31	Relaxin signaling pathway	0	3	-	-	0.545	0.756	1	Anabolic Steroids	Nandrolone	-	MAPK14
								2	CNS Depressants	Triazolam	-	EGFR
								3	CNS Depressants	Diazepam	-	PIK3CA
								4	CNS Depressants	Zolpidem	-	MAPK14
32	Apoptosis	0	3	-	-	0.586	0.782	1	Anabolic Steroids	Nandrolone	--	CTSS
								2	Cannabinoids	Cannabichromene	--	IKBKB
								3	CNS Depressants	Diazepam	--	PIK3CA
33	Ferroptosis	1	1	0.473	0.856	0.588	0.779	1	Hallucinogens	Dextromethorphan	CYBB	--
34	GnRH signaling pathway	0	2	-	-	0.602	0.777	1	Anabolic Steroids	Nandrolone	-	MAPK14
								2	CNS Depressants	Triazolam	-	EGFR
								3	CNS Depressants	Zolpidem	-	MAPK14
35	Wnt signaling pathway	2	3	0.667	0.992	0.61	0.782	1	Hallucinogens	Dextromethorphan	RAC2;RAC1	-
								2	CNS Depressants	Alprazolam	-	PPARD
36	NF-kappa B signaling pathway	0	2	-	-	0.62	0.783	1	Anabolic Steroids	Nandrolone	-	PTGS2
								2	Cannabinoids	Cannabichromene	-	IKBKB
37	mTOR signaling pathway	0	3	-	-	0.647	0.8	1	Cannabinoids	Cannabichromene	-	IKBKB
								2	CNS Depressants	Triazolam	-	IGF1R
								3	CNS Depressants	Diazepam	-	PIK3CA
38	Jak-STAT signaling pathway	1	3	0.927	0.999	0.693	0.827	1	CNS Depressants	Triazolam	-	EGFR
								2	CNS Depressants	Diazepam	-	PIK3CA
								3	Opioids	Methadone	AOX1	-
39	Thyroid hormone signaling pathway	0	2	-	-	0.726	0.843	1	CNS Depressants	Diazepam	-	PIK3CA;THRB
40	Cell cycle	0	2	-	-	0.76	0.858	1	Cannabinoids	Cannabichromene	--	CHEK1
								2	CNS Depressants	Diazepam	--	CDK2
41	Autophagy - animal	0	2	-	-	0.775	0.865	1	CNS Depressants	Triazolam	--	IGF1R
								2	CNS Depressants	Diazepam	--	PIK3CA
42	Insulin signaling pathway	0	2	-	-	0.81	0.876	1	Cannabinoids	Cannabichromene	-	IKBKB
								2	CNS Depressants	Diazepam	-	PIK3CA
43	Phospholipase D signaling pathway	0	2	-	-	0.834	0.891	1	CNS Depressants	Triazolam	-	EGFR
								2	CNS Depressants	Diazepam	-	PIK3CA
44	Oxytocin signaling pathway	0	2	-	-	0.853	0.905	1	Anabolic Steroids	Nandrolone	-	PTGS2
								2	CNS Depressants	Triazolam	-	EGFR
45	Endocytosis	0	2	-	-	0.973	0.985	1	CNS Depressants	Triazolam	--	IGF1R;EGFR
46	Necroptosis	1	1	0.929	0.997	0.974	0.985	1	Hallucinogens	Dextromethorphan	CYBB	--
Autonomic nervous system-innervation related pathways (ANS)
Pathway index	Pathway name	NO. of known targets	NO. of merged targets	P-value (known)	Adjusted P-value (known)	P-value (merged)	Adjusted P-value (merged)	Drug index	Drug group	Drug name	Known targets	Predicted targets
1	Taste transduction	18	18	3.32e-16	6.31e-15	1.11e-13	2.13e-12	1	Opioids	Loperamide	CACNA1A	-
								2	Opioids	Fentanyl	-	CHRM3
								3	Opioids	Methadone	HTR3A	CHRM3
								4	Hallucinogens	Ketamine	CHRM3;HTR1D;HTR1E;HTR1F;HTR1A;HTR1B	HTR3A
								5	Hallucinogens	Psilocin	HTR1D;HTR1E;HTR1A;HTR1B	-
								6	Hallucinogens	Phencyclidine	HTR3D;HTR3E;HTR3B;HTR3C	-
								7	Hallucinogens	Lysergic Acid Diethylamide	HTR1D;HTR1E;HTR1A	-
								8	Hallucinogens	Psilocybin	HTR1E	-
								9	Hallucinogens	Midomafetamine	-	HTR1A
								10	CNS Depressants	Eszopiclone	GABRA5;GABRA4;GABRA6;GABRA1;GABRA3;GABRA2	-
								11	CNS Depressants	Diazepam	GABRA5;GABRA4;GABRA6;GABRA1;GABRA3;GABRA2	-
								12	CNS Depressants	Glutethimide	GABRA5;GABRA4;GABRA6;GABRA1;GABRA3;GABRA2	-
								13	CNS Depressants	Triazolam	GABRA5;GABRA4;GABRA6;GABRA1;GABRA3;GABRA2	-
								14	CNS Depressants	Lorazepam	GABRA5;GABRA4;GABRA6;GABRA1;GABRA3;GABRA2	-
								15	CNS Depressants	Flunitrazepam	GABRA5;GABRA4;GABRA6;GABRA1;GABRA3;GABRA2	HTR1A
								16	CNS Depressants	Alprazolam	GABRA5;GABRA4;GABRA6;GABRA1;GABRA3;GABRA2	-
								17	CNS Depressants	Pentobarbital	GABRA5;GABRA4;GABRA6;GABRA1;GABRA3;GABRA2	-
								18	CNS Depressants	Chlordiazepoxide	GABRA5;GABRA4;GABRA6;GABRA1;GABRA3;GABRA2	HTR1A
								19	CNS Depressants	Zolpidem	GABRA5;GABRA1;GABRA3;GABRA2	GABRA4;GABRA6
								20	CNS Depressants	Promethazine	CHRM3	HTR1A
								21	CNS Depressants	Zaleplon	GABRA1	-
								22	CNS Stimulants	Cocaine	HTR3D;HTR3E;HTR3B;HTR3C	CHRM3
								23	CNS Stimulants	Amphetamine	-	HTR1A
2	Inflammatory mediator regulation of TRP channels	5	10	0.0187	0.0853	4.64e-05	0.000502	1	Anabolic Steroids	Nandrolone	-	MAPK14
								2	Hallucinogens	Ketamine	HTR2A;HTR2C;HTR2B	HRH1
								3	Hallucinogens	Mescaline	HTR2A;HTR2C	-
								4	Hallucinogens	Psilocin	HTR2B;HTR2A;HTR2C;HRH1	-
								5	Hallucinogens	Lysergic Acid Diethylamide	HTR2A;HTR2C;HTR2B	-
								6	Hallucinogens	Psilocybin	HTR2A;HTR2C;HTR2B	-
								7	Hallucinogens	Midomafetamine	HTR2A;HTR2C;HTR2B	-
								8	Hallucinogens	Dimethyltryptamine	HTR2A	-
								9	CNS Depressants	Zolpidem	-	MAPK14
								10	CNS Depressants	Diazepam	-	PIK3CA
								11	CNS Depressants	Promethazine	HTR2B;HTR2A;HTR2C;HRH1	-
								12	CNS Depressants	Flunitrazepam	-	TRPV4;TRPV1;TRPV2
								13	CNS Stimulants	Amphetamine	-	HTR2A;HTR2C;HTR2B
								14	Cannabinoids	Cannabichromene	TRPA1	TRPV1
								15	Cannabinoids	Dronabinol	TRPA1	-
								16	Cannabinoids	Cannabidiol	TRPA1	-
3	Salivary secretion	7	7	0.000531	0.00336	0.00343	0.0237	1	CNS Stimulants	Methamphetamine	-	ADRA1A;ADRA1B;ADRA1D
								2	CNS Stimulants	Cocaine	-	CHRM3
								3	CNS Stimulants	Amphetamine	ADRA1A;ADRA1B;ADRA1D;ADRB1;ADRB2;ADRB3	-
								4	CNS Stimulants	Phendimetrazine	ADRA1A;ADRA1B	ADRA1D
								5	Opioids	Fentanyl	-	CHRM3
								6	Opioids	Methadone	-	CHRM3
								7	Hallucinogens	Ketamine	CHRM3	ADRA1B;ADRA1D
								8	Hallucinogens	Midomafetamine	-	ADRA1A;ADRA1B
								9	Hallucinogens	Lysergic Acid Diethylamide	ADRB1	-
								10	CNS Depressants	Promethazine	ADRA1A;ADRA1B;CHRM3;ADRA1D	-
4	Circadian entrainment	6	6	0.00407	0.0221	0.0184	0.0936	1	Hallucinogens	Dextrorphan	GRIN1	-
								2	Hallucinogens	Phencyclidine	GRIN2C;GRIN1;GRIN2D	-
								3	CNS Depressants	Pentobarbital	GRIA2;GRIN2B;GRIN2C;GRIN2A;GRIN2D;GRIN1	-
5	Renin secretion	3	3	0.0838	0.251	0.17	0.435	1	CNS Stimulants	Amphetamine	ADRB1;ADRB2;ADRB3	-
								2	Hallucinogens	Lysergic Acid Diethylamide	ADRB1	-
6	Vascular smooth muscle contraction	3	4	0.301	0.66	0.273	0.556	1	CNS Stimulants	Methamphetamine	-	ADRA1A;ADRA1B;ADRA1D
								2	CNS Stimulants	Amphetamine	ADRA1A;ADRA1B;ADRA1D	-
								3	CNS Stimulants	Phendimetrazine	ADRA1A;ADRA1B	ADRA1D
								4	Hallucinogens	Ketamine	-	ADRA1B;ADRA1D
								5	Hallucinogens	Midomafetamine	-	ADRA1A;ADRA1B
								6	CNS Depressants	Promethazine	ADRA1A;ADRA1B;ADRA1D	-
								7	CNS Depressants	Alprazolam	-	CALCRL
7	Insulin secretion	1	3	0.745	1	0.285	0.564	1	Anabolic Steroids	Nandrolone	-	GLP1R
								2	CNS Stimulants	Cocaine	-	CHRM3
								3	Opioids	Fentanyl	-	CHRM3
								4	Opioids	Methadone	-	CHRM3
								5	Hallucinogens	Ketamine	CHRM3	-
								6	Hallucinogens	Phencyclidine	-	CCKAR
								7	CNS Depressants	Triazolam	-	GLP1R
								8	CNS Depressants	Diazepam	-	CCKAR
								9	CNS Depressants	Promethazine	CHRM3	-
8	Pancreatic secretion	2	3	0.452	0.859	0.351	0.626	1	CNS Stimulants	Cocaine	-	CHRM3
								2	Opioids	Fentanyl	-	CHRM3
								3	Opioids	Methadone	-	CHRM3
								4	Hallucinogens	Ketamine	CHRM3	-
								5	Hallucinogens	Phencyclidine	-	CCKAR
								6	Hallucinogens	Dextromethorphan	RAC1	-
								7	CNS Depressants	Promethazine	CHRM3	-
								8	CNS Depressants	Diazepam	-	CCKAR
9	Renin-angiotensin system	1	1	0.308	0.657	0.399	0.651	1	Hallucinogens	Phencyclidine	PRCP	-
10	Gastric acid secretion	1	2	0.7	0.992	0.491	0.72	1	CNS Stimulants	Cocaine	-	CHRM3
								2	Hallucinogens	Ketamine	CHRM3	-
								3	CNS Depressants	Promethazine	CHRM3	-
								4	CNS Depressants	Diazepam	-	CCKBR
								5	Opioids	Fentanyl	-	CHRM3
								6	Opioids	Methadone	-	CHRM3
Neuroplasticity related pathways (NP)
Pathway index	Pathway name	NO. of known targets	NO. of merged targets	P-value (known)	Adjusted P-value (known)	P-value (merged)	Adjusted P-value (merged)	Drug index	Drug group	Drug name	Known targets	Predicted targets
1	Gap junction	5	7	0.0127	0.0629	0.00303	0.0238	1	CNS Stimulants	Amphetamine	ADRB1;DRD2	HTR2B;HTR2A;HTR2C;DRD1
								2	Hallucinogens	Ketamine	HTR2A;DRD2;HTR2C;HTR2B	DRD1
								3	Hallucinogens	Mescaline	HTR2A;HTR2C	-
								4	Hallucinogens	Psilocin	HTR2A;HTR2C;HTR2B	-
								5	Hallucinogens	Lysergic Acid Diethylamide	ADRB1;HTR2A;DRD2;HTR2C;HTR2B	-
								6	Hallucinogens	Psilocybin	HTR2A;HTR2C;HTR2B	-
								7	Hallucinogens	Midomafetamine	HTR2A;HTR2C;HTR2B	DRD2
								8	Hallucinogens	Dimethyltryptamine	HTR2A	DRD2
								9	CNS Depressants	Triazolam	-	EGFR
								10	CNS Depressants	Promethazine	HTR2A;DRD2;HTR2C;HTR2B	DRD1
2	Long-term potentiation	6	6	0.000635	0.00381	0.00331	0.0239	1	Hallucinogens	Dextrorphan	GRIN1	-
								2	Hallucinogens	Phencyclidine	GRIN2C;GRIN1;GRIN2D	-
								3	CNS Depressants	Pentobarbital	GRIA2;GRIN2B;GRIN2C;GRIN2A;GRIN2D;GRIN1	-
3	Adherens junction	2	5	0.317	0.645	0.0203	0.1	1	Hallucinogens	Dextromethorphan	RAC2;RAC1	-
								2	CNS Depressants	Triazolam	-	IGF1R;EGFR
								3	CNS Depressants	Alprazolam	-	ERBB2
4	Regulation of actin cytoskeleton	7	9	0.0511	0.181	0.0426	0.184	1	CNS Stimulants	Cocaine	CHRM2;CHRM1	CHRM5;CHRM4;CHRM3
								2	Opioids	Fentanyl	-	CHRM3
								3	Opioids	Methadone	-	CHRM3
								4	Hallucinogens	Ketamine	CHRM5;CHRM4;CHRM3;CHRM2;CHRM1	-
								5	Hallucinogens	Phencyclidine	-	CHRM5
								6	Hallucinogens	Dextromethorphan	RAC2;RAC1	-
								7	CNS Depressants	Triazolam	-	EGFR
								8	CNS Depressants	Diazepam	-	PIK3CA
								9	CNS Depressants	Zolpidem	-	CHRM1
								10	CNS Depressants	Promethazine	CHRM5;CHRM4;CHRM3;CHRM2;CHRM1	-
5	Long-term depression	2	3	0.246	0.572	0.143	0.406	1	CNS Depressants	Pentobarbital	GRIA2	-
								2	CNS Depressants	Triazolam	-	IGF1R
								3	Opioids	Loperamide	CACNA1A	-
6	Focal adhesion	2	6	0.829	0.974	0.269	0.56	1	Hallucinogens	Dextromethorphan	RAC2;RAC1	-
								2	CNS Depressants	Triazolam	-	IGF1R;EGFR
								3	CNS Depressants	Diazepam	-	PIK3CA
								4	CNS Depressants	Alprazolam	-	ERBB2
7	Axon guidance	2	3	0.771	0.999	0.742	0.85	1	Hallucinogens	Dextromethorphan	RAC2;RAC1	-
								2	CNS Depressants	Diazepam	-	PIK3CA
8	Tight junction	1	2	0.936	0.993	0.891	0.927	1	Hallucinogens	Dextromethorphan	RAC1	-
								2	CNS Depressants	Alprazolam	-	ERBB2
Disease-associated pathways (DS)
Pathway index	Pathway name	NO. of known targets	NO. of merged targets	P-value (known)	Adjusted P-value (known)	P-value (merged)	Adjusted P-value (merged)	Drug index	Drug group	Drug name	Known targets	Predicted targets
1	Nicotine addiction	32	32	1.71e-52	9.75e-51	1.95e-47	1.69e-45	1	CNS Stimulants	Cocaine	CHRNA4;CHRNA6;CHRNB2;CHRNA7	-
								2	Hallucinogens	Ketamine	GRIN3A	-
								3	Hallucinogens	Dextrorphan	GRIN1	-
								4	Hallucinogens	Phencyclidine	GRIN3A;GRIN2C;GRIN1;GRIN2D	-
								5	Hallucinogens	Dextromethorphan	CHRNA4;GRIN3A;CHRNA7;CHRNB2	-
								6	CNS Depressants	Eszopiclone	GABRA6;GABRG3;GABRG2;GABRG1;GABRQ;GABRP;GABRD;GABRE;GABRB1;GABRA5;GABRA4;GABRB2;GABRB3;GABRA1;GABRA3;GABRA2	GABRR1;GABRR2;GABRR3
								7	CNS Depressants	Diazepam	GABRB3;GABRR1;GABRG3;GABRG2;GABRG1;GABRR3;GABRQ;GABRP;GABRD;GABRE;GABRA4;GABRA5;GABRB1;GABRB2;GABRA6;GABRA1;GABRR2;GABRA3;GABRA2	-
								8	CNS Depressants	Glutethimide	GABRA6;GABRG3;GABRG2;GABRG1;GABRQ;GABRP;GABRD;GABRE;GABRB1;GABRA5;GABRA4;GABRB2;GABRB3;GABRA1;GABRA3;GABRA2	GABRR1;GABRR2;GABRR3
								9	CNS Depressants	Triazolam	GABRB3;GABRG3;GABRR1;GABRG1;GABRR3;GABRQ;GABRP;GABRE;GABRA4;GABRA3;GABRG2;GABRA5;GABRD;GABRB2;GABRA6;GABRA1;GABRR2;GABRB1;GABRA2	-
								10	CNS Depressants	Lorazepam	GABRB3;GABRG3;GABRG2;GABRG1;GABRQ;GABRP;GABRE;GABRA3;GABRA4;GABRA5;GABRD;GABRB2;GABRA6;GABRA1;GABRB1;GABRA2	GABRR1;GABRR2;GABRR3
								11	CNS Depressants	Flunitrazepam	GABRB3;GABRR1;GABRR2;GABRR3;GABRP;GABRE;GABRA3;GABRA4;GABRA5;GABRD;GABRB2;GABRA6;GABRA1;GABRB1;GABRA2	GABRG3;GABRG2;GABRQ
								12	CNS Depressants	Alprazolam	GABRA6;GABRG3;GABRG2;GABRG1;GABRQ;GABRP;GABRD;GABRE;GABRB1;GABRA5;GABRA4;GABRB2;GABRB3;GABRA1;GABRA3;GABRA2	GABRR1;GABRR2;GABRR3
								13	CNS Depressants	Gamma Hydroxybutyric Acid	GABRB1	-
								14	CNS Depressants	Pentobarbital	GABRG3;GABRG2;GABRG1;GABRA5;GABRA4;GABRA6;GABRA1;GABRA3;GABRA2;GRIN3A;GRIA2;GRIN3B;GRIN1;CHRNA4;CHRNA7;GABRB1;GABRB2;GABRB3;GABRQ;GABRP;GRIN2B;GRIN2C;GRIN2A;GRIN2D;GABRE;GABRD	GABRR1;GABRR2;GABRR3
								15	CNS Depressants	Chlordiazepoxide	GABRA6;GABRG3;GABRG2;GABRG1;GABRQ;GABRP;GABRD;GABRE;GABRB1;GABRA5;GABRA4;GABRB2;GABRB3;GABRA1;GABRA3;GABRA2	GABRR1;GABRR2;GABRR3
								16	CNS Depressants	Zolpidem	GABRR1;GABRR2;GABRR3;GABRP;GABRA5;GABRD;GABRE;GABRB1;GABRB2;GABRB3;GABRA1;GABRA3;GABRA2	GABRG3;GABRG2;GABRA6;GABRQ;GABRA4
								17	CNS Depressants	Zaleplon	GABRA1	-
								18	Opioids	Loperamide	CACNA1A	-
								19	Opioids	Methadone	GRIN3A	-
2	Morphine addiction	21	22	2.21e-19	5.04e-18	1.36e-17	3.92e-16	1	CNS Stimulants	Methylphenidate	-	OPRM1
								2	CNS Stimulants	Amphetamine	-	DRD1
								3	Opioids	Meperidine	OPRM1	-
								4	Opioids	Morphine	OPRM1	-
								5	Opioids	Fentanyl	OPRM1	-
								6	Opioids	Codeine	OPRM1	-
								7	Opioids	Heroin	OPRM1	-
								8	Opioids	Oxymorphone	OPRM1	-
								9	Opioids	Oxycodone	OPRM1	-
								10	Opioids	Methadone	OPRM1	-
								11	Opioids	Loperamide	CACNA1A;OPRM1	-
								12	Opioids	Hydromorphone	OPRM1	-
								13	Opioids	Buprenorphine	OPRM1	-
								14	Opioids	Hydrocodone	OPRM1	-
								15	Hallucinogens	Ketamine	OPRM1	DRD1
								16	Hallucinogens	Dextromethorphan	OPRM1	-
								17	CNS Depressants	Eszopiclone	GABRA6;GABRG3;GABRG2;GABRG1;GABRQ;GABRP;GABRD;GABRE;GABRB1;GABRA5;GABRA4;GABRB2;GABRB3;GABRA1;GABRA3;GABRA2	GABRR1;GABRR2;GABRR3
								18	CNS Depressants	Diazepam	GABRB3;GABRG3;GABRG2;GABRG1;GABRR3;GABRQ;GABRP;GABRD;GABRE;GABRB1;GABRR1;GABRA5;GABRA4;GABRB2;GABRA6;GABRA1;GABRR2;GABRA3;GABRA2	-
								19	CNS Depressants	Glutethimide	GABRA6;GABRG3;GABRG2;GABRG1;GABRQ;GABRP;GABRD;GABRE;GABRB1;GABRA5;GABRA4;GABRB2;GABRB3;GABRA1;GABRA3;GABRA2	GABRR1;GABRR2;GABRR3
								20	CNS Depressants	Triazolam	GABRB3;GABRG3;GABRR1;GABRG1;GABRR3;GABRQ;GABRP;GABRE;GABRA4;GABRA3;GABRG2;GABRA5;GABRD;GABRB2;GABRA6;GABRA1;GABRR2;GABRB1;GABRA2	-
								21	CNS Depressants	Lorazepam	GABRB3;GABRG3;GABRG2;GABRG1;GABRQ;GABRP;GABRE;GABRA3;GABRA4;GABRA5;GABRD;GABRB2;GABRA6;GABRA1;GABRB1;GABRA2	GABRR1;GABRR2;GABRR3
								22	CNS Depressants	Flunitrazepam	GABRB3;GABRR1;GABRR2;GABRR3;GABRP;GABRE;GABRA3;GABRA4;GABRA5;GABRD;GABRB2;GABRA6;GABRA1;GABRB1;GABRA2	GABRG3;GABRG2;GABRQ
								23	CNS Depressants	Alprazolam	GABRA6;GABRG3;GABRG2;GABRG1;GABRQ;GABRP;GABRD;GABRE;GABRB1;GABRA5;GABRA4;GABRB2;GABRB3;GABRA1;GABRA3;GABRA2	GABRR1;GABRR2;GABRR3
								24	CNS Depressants	Gamma Hydroxybutyric Acid	GABRB1	-
								25	CNS Depressants	Pentobarbital	GABRB3;GABRG3;GABRG2;GABRG1;GABRQ;GABRP;GABRD;GABRE;GABRB1;GABRA5;GABRA4;GABRB2;GABRA6;GABRA1;GABRA3;GABRA2	GABRR1;GABRR2;GABRR3
								26	CNS Depressants	Chlordiazepoxide	GABRA6;GABRG3;GABRG2;GABRG1;GABRQ;GABRP;GABRD;GABRE;GABRB1;GABRA5;GABRA4;GABRB2;GABRB3;GABRA1;GABRA3;GABRA2	GABRR1;GABRR2;GABRR3
								27	CNS Depressants	Zolpidem	GABRR1;GABRR2;GABRR3;GABRP;GABRA5;GABRD;GABRE;GABRB1;GABRB2;GABRB3;GABRA1;GABRA3;GABRA2	GABRG3;GABRG2;GABRA6;GABRQ;GABRA4
								28	CNS Depressants	Promethazine	-	DRD1
								29	CNS Depressants	Zaleplon	GABRA1	-
3	Cocaine addiction	14	15	1.22e-14	1.55e-13	5.39e-14	1.17e-12	1	Opioids	Methadone	SLC6A3;GRIN3A	-
								2	Hallucinogens	Ketamine	GRIN3A;DRD2	DRD1
								3	Hallucinogens	Dextrorphan	GRIN1	-
								4	Hallucinogens	Dextromethorphan	GRIN3A	SLC6A3
								5	Hallucinogens	Phencyclidine	GRIN3A;GRIN2C;GRIN1;GRIN2D	-
								6	Hallucinogens	Lysergic Acid Diethylamide	DRD2	-
								7	Hallucinogens	Midomafetamine	SLC6A3;SLC18A2	DRD2
								8	Hallucinogens	Dimethyltryptamine	-	DRD2
								9	CNS Depressants	Pentobarbital	GRIN3A;GRIA2;GRIN2B;GRIN2C;GRIN3B;GRIN2D;GRIN1;GRIN2A	-
								10	CNS Depressants	Promethazine	DRD2	DRD1
								11	CNS Depressants	Flunitrazepam	-	SLC6A3
								12	CNS Stimulants	Phendimetrazine	-	SLC6A3
								13	CNS Stimulants	Methylphenidate	SLC6A3	-
								14	CNS Stimulants	Methamphetamine	SLC6A3;MAOB;MAOA;SLC18A1;SLC18A2	-
								15	CNS Stimulants	Phenmetrazine	SLC6A3	-
								16	CNS Stimulants	Cocaine	SLC6A3	-
								17	CNS Stimulants	Amphetamine	SLC6A3;MAOB;DRD2;SLC18A2	DRD1
								18	Cannabinoids	Cannabichromene	-	SLC6A3
4	Amphetamine addiction	13	14	3.07e-11	3.18e-10	1.44e-10	2.26e-09	1	Opioids	Methadone	SLC6A3;GRIN3A	-
								2	Hallucinogens	Ketamine	GRIN3A	DRD1
								3	Hallucinogens	Dextrorphan	GRIN1	-
								4	Hallucinogens	Phencyclidine	GRIN3A;GRIN2C;GRIN1;GRIN2D	-
								5	Hallucinogens	Dextromethorphan	GRIN3A	SLC6A3
								6	Hallucinogens	Midomafetamine	SLC6A3;SLC18A2	-
								7	CNS Depressants	Pentobarbital	GRIN3A;GRIA2;GRIN2B;GRIN2C;GRIN3B;GRIN2D;GRIN1;GRIN2A	-
								8	CNS Depressants	Promethazine	-	DRD1
								9	CNS Depressants	Flunitrazepam	-	SLC6A3
								10	CNS Stimulants	Phendimetrazine	-	SLC6A3
								11	CNS Stimulants	Methylphenidate	SLC6A3	-
								12	CNS Stimulants	Methamphetamine	SLC6A3;MAOB;MAOA;SLC18A1;SLC18A2	-
								13	CNS Stimulants	Phenmetrazine	SLC6A3	-
								14	CNS Stimulants	Cocaine	SLC6A3	-
								15	CNS Stimulants	Amphetamine	SLC6A3;MAOB;SLC18A2	DRD1
								16	Cannabinoids	Cannabichromene	-	SLC6A3
5	Alcoholism	13	15	4.75e-06	4.17e-05	8.16e-06	0.000101	1	Opioids	Methadone	SLC6A3;GRIN3A	-
								2	Hallucinogens	Ketamine	GRIN3A;DRD2	DRD1
								3	Hallucinogens	Dextrorphan	GRIN1	-
								4	Hallucinogens	Dextromethorphan	GRIN3A	SLC6A3
								5	Hallucinogens	Phencyclidine	GRIN3A;GRIN2C;GRIN1;GRIN2D	-
								6	Hallucinogens	Lysergic Acid Diethylamide	DRD2	-
								7	Hallucinogens	Midomafetamine	SLC6A3;SLC18A2	DRD2
								8	Hallucinogens	Dimethyltryptamine	-	DRD2
								9	CNS Depressants	Triazolam	-	HDAC6
								10	CNS Depressants	Pentobarbital	GRIN3A;GRIN2B;GRIN2C;GRIN3B;GRIN2D;GRIN1;GRIN2A	-
								11	CNS Depressants	Promethazine	DRD2	DRD1
								12	CNS Depressants	Flunitrazepam	-	SLC6A3
								13	CNS Stimulants	Phendimetrazine	-	SLC6A3
								14	CNS Stimulants	Methylphenidate	SLC6A3	-
								15	CNS Stimulants	Methamphetamine	SLC6A3;MAOB;MAOA;SLC18A1;SLC18A2	-
								16	CNS Stimulants	Phenmetrazine	SLC6A3	-
								17	CNS Stimulants	Cocaine	SLC6A3	-
								18	CNS Stimulants	Amphetamine	SLC6A3;MAOB;DRD2;SLC18A2	DRD1
								19	Cannabinoids	Cannabichromene	-	SLC6A3
6	Amyotrophic lateral sclerosis (ALS)	7	8	1.37e-05	9.76e-05	1.26e-05	0.000145	1	Anabolic Steroids	Nandrolone	-	MAPK14
								2	Hallucinogens	Dextrorphan	GRIN1	-
								3	Hallucinogens	Phencyclidine	GRIN2C;GRIN1;GRIN2D	-
								4	Hallucinogens	Dextromethorphan	RAC1	-
								5	CNS Depressants	Pentobarbital	GRIA2;GRIN2B;GRIN2C;GRIN2A;GRIN2D;GRIN1	-
								6	CNS Depressants	Zolpidem	-	MAPK14
7	Leishmaniasis	5	7	0.00621	0.0322	0.00111	0.0096	1	Anabolic Steroids	Nandrolone	-	MAPK14;PTGS2
								2	Hallucinogens	Dextromethorphan	CYBB;NCF2;NCF1;CYBA;NCF4	-
								3	CNS Depressants	Zolpidem	-	MAPK14
8	Fluid shear stress and atherosclerosis	5	9	0.0696	0.227	0.00332	0.0237	1	Anabolic Steroids	Nandrolone	-	MAPK14
								2	Hallucinogens	Dextromethorphan	NCF2;NCF1;CYBA;RAC2;RAC1	-
								3	CNS Depressants	Zolpidem	-	MAPK14
								4	CNS Depressants	Diazepam	-	PIK3CA
								5	CNS Depressants	Flunitrazepam	-	TRPV4
								6	Cannabinoids	Cannabichromene	-	IKBKB
9	Prostate cancer	1	7	0.79	1	0.0052	0.0333	1	Anabolic Steroids	Oxymetholone	AR	-
								2	Anabolic Steroids	Nandrolone	AR	-
								3	Anabolic Steroids	Oxandrolone	AR	-
								4	Cannabinoids	Cannabichromene	-	IKBKB
								5	CNS Depressants	Triazolam	-	IGF1R;EGFR
								6	CNS Depressants	Diazepam	-	PIK3CA;CDK2
								7	CNS Depressants	Chlordiazepoxide	-	AR
								8	CNS Depressants	Alprazolam	-	ERBB2
10	Pancreatic cancer	2	6	0.334	0.668	0.00579	0.0358	1	Hallucinogens	Dextromethorphan	RAC2;RAC1	-
								2	CNS Depressants	Triazolam	-	EGFR
								3	CNS Depressants	Diazepam	-	PIK3CA
								4	CNS Depressants	Alprazolam	-	ERBB2
								5	Cannabinoids	Cannabichromene	-	IKBKB
11	Epithelial cell signaling in Helicobacter pylori infection	1	4	0.665	1	0.0611	0.225	1	Anabolic Steroids	Nandrolone	-	MAPK14
								2	Hallucinogens	Dextromethorphan	RAC1	-
								3	CNS Depressants	Triazolam	-	EGFR
								4	CNS Depressants	Zolpidem	-	MAPK14
								5	Cannabinoids	Cannabichromene	-	IKBKB
12	Type II diabetes mellitus	1	3	0.522	0.916	0.0788	0.267	1	Cannabinoids	Cannabichromene	-	IKBKB
								2	CNS Depressants	Diazepam	-	PIK3CA
								3	Opioids	Loperamide	CACNA1A	-
13	Breast cancer	1	6	0.913	1	0.113	0.349	1	Anabolic Steroids	Nandrolone	PGR	-
								2	Cannabinoids	Cannabichromene	-	ESR2
								3	CNS Depressants	Triazolam	-	IGF1R;EGFR
								4	CNS Depressants	Diazepam	-	PIK3CA
								5	CNS Depressants	Alprazolam	-	ERBB2;PGR
14	Endometrial cancer	0	3	-	-	0.133	0.39	1	CNS Depressants	Triazolam	-	EGFR
								2	CNS Depressants	Diazepam	-	PIK3CA
								3	CNS Depressants	Alprazolam	-	ERBB2
15	Small cell lung cancer	0	4	-	-	0.146	0.407	1	Anabolic Steroids	Nandrolone	-	PTGS2
								2	Cannabinoids	Cannabichromene	-	IKBKB
								3	CNS Depressants	Diazepam	-	PIK3CA;CDK2
16	Shigellosis	1	3	0.648	0.998	0.17	0.439	1	Anabolic Steroids	Nandrolone	-	MAPK14
								2	Hallucinogens	Dextromethorphan	RAC1	-
								3	CNS Depressants	Zolpidem	-	MAPK14
								4	Cannabinoids	Cannabichromene	-	IKBKB
17	Acute myeloid leukemia	0	3	-	-	0.175	0.426	1	Cannabinoids	Cannabichromene	-	IKBKB
								2	CNS Depressants	Diazepam	-	PIK3CA
								3	CNS Depressants	Alprazolam	-	PPARD
18	Non-small cell lung cancer	0	3	-	-	0.175	0.426	1	CNS Depressants	Triazolam	-	EGFR
								2	CNS Depressants	Diazepam	-	PIK3CA
								3	CNS Depressants	Alprazolam	-	ERBB2
19	Parkinson's disease	4	5	0.188	0.466	0.2	0.461	1	Opioids	Methadone	SLC6A3	-
								2	Hallucinogens	Ketamine	DRD2	DRD1
								3	Hallucinogens	Dextromethorphan	-	SLC6A3
								4	Hallucinogens	Midomafetamine	SLC6A3;SLC18A2	DRD2
								5	Hallucinogens	Lysergic Acid Diethylamide	DRD2	-
								6	Hallucinogens	Dimethyltryptamine	-	DRD2
								7	CNS Depressants	Promethazine	DRD2	DRD1
								8	CNS Depressants	Flunitrazepam	-	SLC6A3
								9	CNS Stimulants	Phendimetrazine	-	SLC6A3
								10	CNS Stimulants	Methylphenidate	SLC6A3	-
								11	CNS Stimulants	Methamphetamine	SLC6A3;SLC18A2;SLC18A1	-
								12	CNS Stimulants	Phenmetrazine	SLC6A3	-
								13	CNS Stimulants	Cocaine	SLC6A3	-
								14	CNS Stimulants	Amphetamine	SLC6A3;SLC18A2;DRD2	DRD1
								15	Cannabinoids	Cannabichromene	-	SLC6A3
20	Glioma	0	3	-	-	0.203	0.462	1	CNS Depressants	Triazolam	-	IGF1R;EGFR
								2	CNS Depressants	Diazepam	-	PIK3CA
21	Colorectal cancer	2	3	0.317	0.645	0.208	0.467	1	Hallucinogens	Dextromethorphan	RAC2;RAC1	-
								2	CNS Depressants	Diazepam	-	PIK3CA
22	Bladder cancer	0	2	-	-	0.226	0.489	1	CNS Depressants	Triazolam	-	EGFR
								2	CNS Depressants	Alprazolam	-	ERBB2
23	Melanoma	0	3	-	-	0.231	0.493	1	CNS Depressants	Triazolam	-	IGF1R;EGFR
								2	CNS Depressants	Diazepam	-	PIK3CA
24	Proteoglycans in cancer	1	6	0.963	0.989	0.285	0.567	1	Anabolic Steroids	Nandrolone	-	MAPK14
								2	Hallucinogens	Dextromethorphan	RAC1	-
								3	CNS Depressants	Triazolam	-	IGF1R;EGFR
								4	CNS Depressants	Diazepam	-	PIK3CA
								5	CNS Depressants	Zolpidem	-	MAPK14
								6	CNS Depressants	Alprazolam	-	ERBB2
25	Alzheimer's disease	5	5	0.135	0.366	0.319	0.586	1	Hallucinogens	Dextrorphan	GRIN1	-
								2	Hallucinogens	Phencyclidine	GRIN2C;GRIN1;GRIN2D	-
								3	CNS Depressants	Pentobarbital	GRIN2B;GRIN2C;GRIN1;GRIN2A;GRIN2D	-
26	Hepatitis C	0	4	-	-	0.322	0.586	1	Anabolic Steroids	Nandrolone	-	MAPK14
								2	Cannabinoids	Cannabichromene	-	IKBKB
								3	CNS Depressants	Triazolam	-	EGFR
								4	CNS Depressants	Diazepam	-	PIK3CA
								5	CNS Depressants	Zolpidem	-	MAPK14
27	Viral myocarditis	2	2	0.24	0.57	0.371	0.655	1	Hallucinogens	Dextromethorphan	RAC2;RAC1	-
28	Pathways in cancer	3	13	0.992	1	0.38	0.657	1	Anabolic Steroids	Oxymetholone	AR	-
								2	Anabolic Steroids	Nandrolone	AR	PTGS2
								3	Anabolic Steroids	Oxandrolone	AR	-
								4	Hallucinogens	Dextromethorphan	RAC2;RAC1	-
								5	CNS Depressants	Triazolam	-	PPARG;IGF1R;EGFR
								6	CNS Depressants	Diazepam	-	PIK3CA;CDK2
								7	CNS Depressants	Chlordiazepoxide	-	AR
								8	CNS Depressants	Alprazolam	-	ERBB2;PPARD
								9	Cannabinoids	Cannabichromene	-	IKBKB;ESR2
29	Kaposi's sarcoma-associated herpesvirus infection	1	5	0.951	0.995	0.385	0.656	1	Anabolic Steroids	Nandrolone	-	MAPK14;PTGS2
								2	Hallucinogens	Dextromethorphan	RAC1	-
								3	CNS Depressants	Zolpidem	-	MAPK14
								4	CNS Depressants	Diazepam	-	PIK3CA
								5	Cannabinoids	Cannabichromene	-	IKBKB
30	Chagas disease (American trypanosomiasis)	0	3	-	-	0.387	0.656	1	Anabolic Steroids	Nandrolone	-	MAPK14
								2	Cannabinoids	Cannabichromene	-	IKBKB
								3	CNS Depressants	Zolpidem	-	MAPK14
								4	CNS Depressants	Diazepam	-	PIK3CA
31	Gastric cancer	0	4	-	-	0.432	0.692	1	CNS Depressants	Triazolam	-	EGFR
								2	CNS Depressants	Diazepam	-	PIK3CA;CDK2
								3	CNS Depressants	Alprazolam	-	ERBB2
32	Renal cell carcinoma	1	2	0.67	0.979	0.448	0.695	1	Hallucinogens	Dextromethorphan	RAC1	-
								2	CNS Depressants	Diazepam	-	PIK3CA
33	Bacterial invasion of epithelial cells	1	2	0.705	0.992	0.498	0.724	1	Hallucinogens	Dextromethorphan	RAC1	-
								2	CNS Depressants	Diazepam	-	PIK3CA
34	Chronic myeloid leukemia	0	2	-	-	0.512	0.726	1	Cannabinoids	Cannabichromene	-	IKBKB
								2	CNS Depressants	Diazepam	-	PIK3CA
35	Chemical carcinogenesis	1	2	0.732	1	0.539	0.758	1	Anabolic Steroids	Nandrolone	-	PTGS2
								2	CNS Stimulants	Cocaine	CHRNA7	-
								3	Hallucinogens	Dextromethorphan	CHRNA7	-
								4	CNS Depressants	Pentobarbital	CHRNA7	-
36	Salmonella infection	1	2	0.749	0.996	0.565	0.765	1	Anabolic Steroids	Nandrolone	-	MAPK14
								2	Hallucinogens	Dextromethorphan	RAC1	-
								3	CNS Depressants	Zolpidem	-	MAPK14
37	Measles	1	3	0.885	0.999	0.566	0.765	1	Hallucinogens	Ketamine	TACR1	-
								2	CNS Depressants	Diazepam	-	PIK3CA;CDK2
38	Hepatitis B	0	3	-	-	0.615	0.782	1	Cannabinoids	Cannabichromene	-	IKBKB
								2	CNS Depressants	Diazepam	-	PIK3CA;CDK2
39	Non-alcoholic fatty liver disease (NAFLD)	1	3	0.91	1	0.638	0.797	1	Hallucinogens	Dextromethorphan	RAC1	-
								2	CNS Depressants	Diazepam	-	PIK3CA
								3	Cannabinoids	Cannabichromene	-	IKBKB
40	Epstein-Barr virus infection	0	4	-	-	0.654	0.798	1	Anabolic Steroids	Nandrolone	-	MAPK14
								2	Cannabinoids	Cannabichromene	-	IKBKB
								3	CNS Depressants	Zolpidem	-	MAPK14
								4	CNS Depressants	Diazepam	-	PIK3CA;CDK2
41	Human papillomavirus infection	0	6	-	-	0.705	0.835	1	Anabolic Steroids	Nandrolone	-	PTGS2
								2	Cannabinoids	Cannabichromene	-	IKBKB
								3	CNS Depressants	Triazolam	-	EGFR;HDAC6
								4	CNS Depressants	Diazepam	-	PIK3CA;CDK2
42	Toxoplasmosis	0	2	-	-	0.713	0.838	1	Anabolic Steroids	Nandrolone	-	MAPK14
								2	Cannabinoids	Cannabichromene	-	IKBKB
								3	CNS Depressants	Zolpidem	-	MAPK14
43	Hepatocellular carcinoma	0	3	-	-	0.717	0.838	1	CNS Depressants	Triazolam	-	IGF1R;EGFR
								2	CNS Depressants	Diazepam	-	PIK3CA
44	Influenza A	0	3	-	-	0.735	0.848	1	Anabolic Steroids	Nandrolone	-	MAPK14
								2	Cannabinoids	Cannabichromene	-	IKBKB
								3	CNS Depressants	Zolpidem	-	MAPK14
								4	CNS Depressants	Diazepam	-	PIK3CA
45	Tuberculosis	0	3	-	-	0.756	0.859	1	Anabolic Steroids	Nandrolone	-	MAPK14;CTSS
								2	CNS Depressants	Zolpidem	-	MAPK14
								3	CNS Depressants	Alprazolam	-	VDR
46	Systemic lupus erythematosus	2	2	0.628	0.994	0.793	0.874	1	CNS Depressants	Pentobarbital	GRIN2B;GRIN2A	-
47	Huntington's disease	2	3	0.816	0.969	0.8	0.876	1	Hallucinogens	Dextrorphan	GRIN1	-
								2	Hallucinogens	Phencyclidine	GRIN1	-
								3	CNS Depressants	Pentobarbital	GRIN2B;GRIN1	-
								4	CNS Depressants	Triazolam	-	PPARG
48	HTLV-I infection	1	4	0.984	1	0.815	0.876	1	Cannabinoids	Cannabichromene	-	IKBKB;CHEK1
								2	CNS Depressants	Eszopiclone	TSPO	-
								3	CNS Depressants	Diazepam	TSPO	PIK3CA
								4	CNS Depressants	Glutethimide	-	TSPO
								5	CNS Depressants	Triazolam	TSPO	-
								6	CNS Depressants	Lorazepam	TSPO	-
								7	CNS Depressants	Flunitrazepam	TSPO	-
								8	CNS Depressants	Alprazolam	-	TSPO
								9	CNS Depressants	Zaleplon	TSPO	-
								10	CNS Depressants	Chlordiazepoxide	-	TSPO
49	Dilated cardiomyopathy (DCM)	1	1	0.765	0.999	0.865	0.912	1	CNS Stimulants	Amphetamine	ADRB1	-
								2	Hallucinogens	Lysergic Acid Diethylamide	ADRB1	-
50	Herpes simplex infection	0	2	-	-	0.917	0.94	1	Cannabinoids	Cannabichromene	-	IKBKB
								2	CNS Depressants	Diazepam	-	CDK2
Other pathways
Pathway index	Pathway name	NO. of known targets	NO. of merged targets	P-value (known)	Adjusted P-value (known)	P-value (merged)	Adjusted P-value (merged)	Drug index	Drug group	Drug name	Known targets	Predicted targets
1	Neuroactive ligand-receptor interaction	82	99	8.81e-94	1e-91	2.28e-105	3.94e-103	1	Anabolic Steroids	Nandrolone	--	P2RX7;GLP1R
								2	Opioids	Meperidine	OPRM1	--
								3	Opioids	Morphine	OPRK1;OPRM1;OPRD1;OPRL1	--
								4	Opioids	Fentanyl	OPRK1;OPRM1;OPRD1	CHRM3
								5	Opioids	Codeine	OPRK1;OPRM1;OPRD1	--
								6	Opioids	Heroin	OPRK1;OPRM1;OPRD1	--
								7	Opioids	Oxymorphone	OPRK1;OPRM1;OPRD1	--
								8	Opioids	Oxycodone	OPRK1;OPRM1;OPRD1	--
								9	Opioids	Methadone	GRIN3A;OPRK1;OPRM1;OPRD1;CHRNA10	CHRM3
								10	Opioids	Loperamide	OPRK1;OPRM1;OPRD1	--
								11	Opioids	Hydromorphone	OPRK1;OPRM1;OPRD1	--
								12	Opioids	Buprenorphine	OPRK1;OPRM1;OPRD1;OPRL1	--
								13	Opioids	Hydrocodone	OPRM1;OPRD1	OPRK1
								14	Hallucinogens	Ketamine	CHRM3;CHRM5;CHRM4;DRD2;CHRM2;CHRM1;GRIN3A;OPRK1;OPRM1;HTR2A;HTR1B;HTR2C;HTR2B;HTR1D;HTR1E;HTR1F;HTR1A;TACR1;OPRD1	ADRA1B;ADRA1D;DRD3;ADRA2C;HTR7;HRH1;DRD1;ADRA2A
								15	Hallucinogens	Lysergic Acid Diethylamide	HTR5A;ADRB1;DRD2;DRD3;HTR6;HTR7;HTR2A;HTR2C;HTR2B;HTR1D;HTR1E;HTR1A	--
								16	Hallucinogens	Dextrorphan	GRIN1	--
								17	Hallucinogens	Psilocin	HTR5A;HRH1;HTR6;HTR7;HTR2A;HTR2C;HTR2B;HTR1D;HTR1E;HTR1A;HTR1B	--
								18	Hallucinogens	Dextromethorphan	GRIN3A;CHRNB2;CHRNB4;CHRNA4;OPRM1;CHRNA7;OPRD1;CHRNA2;CHRNA3;OPRK1	--
								19	Hallucinogens	Phencyclidine	GRIN3A;GRIN2C;GRIN1;GRIN2D	HRH3;CHRM5;CCKAR;HRH4
								20	Hallucinogens	Mescaline	HTR2A;HTR2C	--
								21	Hallucinogens	Psilocybin	HTR6;HTR1E;HTR2A;HTR2C;HTR2B	--
								22	Hallucinogens	Midomafetamine	HTR2A;TAAR1;HTR2C;HTR2B	ADRA1A;ADRA1B;DRD2;ADRA2A;ADRA2B;ADRA2C;HTR1A
								23	Hallucinogens	Dimethyltryptamine	HTR6;HTR2A	DRD2
								24	CNS Depressants	Eszopiclone	GABRA6;GABRA1;GABRG3;GABRG2;GABRG1;GABRQ;GABRP;GABRD;GABRE;GABRB1;GABRA5;GABRA4;GABRB2;GABRB3;TSPO;GABRA3;GABRA2	GABRR1;GABRR2;GABRR3
								25	CNS Depressants	Diazepam	GABRB3;GABRR1;GABRG3;GABRG2;GABRG1;GABRR3;GABRQ;GABRP;GABRD;GABRE;TSPO;GABRA4;GABRA5;GABRB1;GABRB2;GABRA6;GABRA1;GABRR2;GABRA3;GABRA2	CCKBR;THRB;CCKAR;HRH3
								26	CNS Depressants	Glutethimide	GABRA6;GABRG3;GABRG2;GABRG1;GABRQ;GABRP;GABRD;GABRE;GABRB1;GABRA5;GABRA4;GABRB2;GABRB3;GABRA1;GABRA3;GABRA2	GABRR1;GABRR2;GABRR3;TSPO
								27	CNS Depressants	Triazolam	GABRA3;GABRB3;GABRG3;GABRR1;GABRG1;GABRR3;GABRQ;GABRP;GABRE;GABRA4;TSPO;GABRG2;GABRA5;GABRD;GABRB2;GABRA6;GABRA1;GABRR2;GABRB1;GABRA2	HRH4;CNR2;HRH3;GLP1R
								28	CNS Depressants	Lorazepam	GABRA3;GABRB3;GABRG3;GABRG2;GABRG1;GABRQ;GABRP;GABRE;TSPO;GABRA4;GABRA5;GABRD;GABRB2;GABRA6;GABRA1;GABRB1;GABRA2	GABRR1;GABRR2;GABRR3
								29	CNS Depressants	Flunitrazepam	GABRB3;TSPO;GABRR1;GABRR2;GABRR3;GABRP;GABRE;GABRA3;GABRA4;GABRA5;GABRD;GABRB2;GABRA6;GABRA1;GABRB1;GABRA2	GABRG3;GABRG2;S1PR1;GABRQ;TRPV1;HTR1A
								30	CNS Depressants	Alprazolam	GABRA6;GABRG3;GABRG2;GABRG1;GABRQ;GABRP;GABRD;GABRE;GABRB1;GABRA5;GABRA4;GABRB2;GABRB3;GABRA1;GABRA3;GABRA2	NR3C1;CALCRL;GABRR1;GABRR2;GABRR3;CRHR2;PTAFR;GCGR;TSPO
								31	CNS Depressants	Gamma Hydroxybutyric Acid	GABRB1	--
								32	CNS Depressants	Pentobarbital	GABRG3;GABRG2;GABRG1;GABRA5;GABRA4;GABRA6;GABRA1;GABRA3;GABRA2;GRIN3A;GRIA2;GRIN3B;GRIN1;CHRNA4;CHRNA7;GABRB1;GABRB2;GABRB3;GRIK2;GABRQ;GABRP;GRIN2B;GRIN2C;GRIN2A;GRIN2D;GABRE;GABRD	GABRR1;GLRA1;GABRR3;GABRR2
								33	CNS Depressants	Chlordiazepoxide	GABRA6;GABRG3;GABRG2;GABRG1;GABRQ;GABRP;GABRD;GABRE;GABRB1;GABRA5;GABRA4;GABRB2;GABRB3;GABRA1;GABRA3;GABRA2	GABRR1;GABRR2;GABRR3;TSPO;HTR1A
								34	CNS Depressants	Zolpidem	GABRR1;GABRR2;GABRR3;GABRP;GABRA5;GABRD;GABRE;GABRB1;GABRB2;GABRB3;GABRA1;GABRA3;GABRA2	GABRG3;GABRG2;GABRQ;CHRM1;HRH4;HRH3;GABRA4;GABRA6
								35	CNS Depressants	Promethazine	ADRA1A;ADRA1B;ADRA1D;DRD2;CHRM5;CHRM4;CHRM3;DRD3;CHRM1;ADRA2C;ADRA2A;HRH4;HTR2A;ADRA2B;HTR2C;HTR2B;HRH1;CHRM2	HTR6;DRD4;DRD5;HTR1A;DRD1
								36	CNS Depressants	Zaleplon	TSPO;GABRA1	--
								37	CNS Stimulants	Phendimetrazine	ADRA1A;ADRA1B	ADRA1D
								38	CNS Stimulants	Methamphetamine	TAAR1;ADRA2A;ADRA2B;ADRA2C	ADRA1A;ADRA1B;ADRA1D
								39	CNS Stimulants	Cocaine	CHRND;CHRNE;CHRNB1;CHRNB3;CHRNB2;CHRNB4;CHRNA10;CHRM2;CHRNA4;CHRNA5;CHRNA6;CHRNA7;CHRNG;CHRNA2;CHRM1;CHRNA3;CHRNA9;CHRNA1	CHRM5;CHRM4;CHRM3
								40	CNS Stimulants	Amphetamine	ADRA1A;ADRA1B;TAAR1;ADRA1D;DRD2;ADRA2A;ADRA2B;ADRA2C;ADRB1;ADRB2;ADRB3	DRD5;DRD3;DRD1;HTR7;HTR2A;HTR2C;HTR2B;HTR1A
								41	CNS Stimulants	Methylphenidate	--	CNR1;OPRM1;CNR2;OPRD1
								42	Cannabinoids	Cannabichromene	--	TRPV1
								43	Cannabinoids	Anandamide	CNR1;CNR2	--
								44	Cannabinoids	Dronabinol	CNR1;CNR2	--
								45	Cannabinoids	2-AG	CNR1;CNR2	--
								46	Cannabinoids	Cannabinol	CNR1;CNR2	--
2	Leukocyte transendothelial migration	7	9	0.00193	0.011	0.000735	0.00706	1	Anabolic Steroids	Nandrolone	--	MAPK14
								2	Hallucinogens	Dextromethorphan	NCF2;NCF1;RAC2;NCF4;RAC1;CYBB;CYBA	--
								3	CNS Depressants	Zolpidem	--	MAPK14
								4	CNS Depressants	Diazepam	--	PIK3CA
3	Osteoclast differentiation	5	9	0.0523	0.18	0.00189	0.0156	1	Anabolic Steroids	Nandrolone	--	MAPK14
								2	Hallucinogens	Dextromethorphan	NCF2;NCF1;RAC1;CYBA;NCF4	--
								3	CNS Depressants	Triazolam	--	PPARG
								4	CNS Depressants	Diazepam	--	PIK3CA
								5	CNS Depressants	Zolpidem	--	MAPK14
								6	Cannabinoids	Cannabichromene	--	IKBKB
4	Antifolate resistance	0	4	-	-	0.00438	0.0291	1	Cannabinoids	Cannabichromene	--	IKBKB;TYMS
								2	CNS Depressants	Zolpidem	--	DHFR2
								3	CNS Depressants	Diazepam	--	DHFR
								4	CNS Depressants	Chlordiazepoxide	--	TYMS
5	Regulation of lipolysis in adipocytes	3	5	0.0538	0.18	0.00627	0.0362	1	Anabolic Steroids	Nandrolone	--	PTGS2
								2	CNS Stimulants	Amphetamine	ADRB1;ADRB2;ADRB3	--
								3	Hallucinogens	Lysergic Acid Diethylamide	ADRB1	--
								4	CNS Depressants	Diazepam	--	PIK3CA
6	One carbon pool by folate	0	3	-	-	0.00891	0.0492	1	Cannabinoids	Cannabichromene	--	TYMS
								2	CNS Depressants	Zolpidem	--	DHFR2
								3	CNS Depressants	Diazepam	--	DHFR
								4	CNS Depressants	Chlordiazepoxide	--	TYMS
7	Endocrine resistance	0	6	-	-	0.0184	0.0936	1	Anabolic Steroids	Nandrolone	--	MAPK14
								2	Cannabinoids	Cannabichromene	--	ESR2
								3	CNS Depressants	Triazolam	--	IGF1R;EGFR
								4	CNS Depressants	Diazepam	--	PIK3CA
								5	CNS Depressants	Zolpidem	--	MAPK14
								6	CNS Depressants	Alprazolam	--	ERBB2
8	Adrenergic signaling in cardiomyocytes	6	7	0.0266	0.112	0.0382	0.174	1	Anabolic Steroids	Nandrolone	--	MAPK14
								2	CNS Stimulants	Methamphetamine	--	ADRA1A;ADRA1B;ADRA1D
								3	CNS Stimulants	Cocaine	SCN5A	--
								4	CNS Stimulants	Amphetamine	ADRA1A;ADRB1;ADRB2;ADRA1B;ADRA1D	--
								5	CNS Stimulants	Phendimetrazine	ADRA1A;ADRA1B	ADRA1D
								6	Hallucinogens	Ketamine	--	ADRA1B;ADRA1D
								7	Hallucinogens	Midomafetamine	--	ADRA1A;ADRA1B
								8	Hallucinogens	Lysergic Acid Diethylamide	ADRB1	--
								9	CNS Depressants	Zolpidem	--	MAPK14
								10	CNS Depressants	Promethazine	ADRA1A;ADRA1B;ADRA1D	--
9	Tyrosine metabolism	3	3	0.0176	0.0836	0.0403	0.179	1	CNS Stimulants	Methamphetamine	MAOB;MAOA	--
								2	CNS Stimulants	Amphetamine	MAOB	--
								3	Opioids	Methadone	AOX1	--
10	Phagosome	6	7	0.0334	0.131	0.0488	0.196	1	Anabolic Steroids	Nandrolone	--	CTSS
								2	Hallucinogens	Dextromethorphan	NCF2;NCF1;NCF4;RAC1;CYBB;CYBA	--
11	Phenylalanine metabolism	2	2	0.029	0.118	0.0522	0.205	1	CNS Stimulants	Methamphetamine	MAOB;MAOA	--
								2	CNS Stimulants	Amphetamine	MAOB	--
12	Tryptophan metabolism	3	3	0.0251	0.11	0.0563	0.216	1	CNS Stimulants	Methamphetamine	MAOB;MAOA	--
								2	CNS Stimulants	Amphetamine	MAOB	--
								3	Opioids	Methadone	AOX1	--
13	Progesterone-mediated oocyte maturation	1	5	0.797	0.981	0.0654	0.236	1	Anabolic Steroids	Nandrolone	PGR	MAPK14
								2	CNS Depressants	Triazolam	--	IGF1R
								3	CNS Depressants	Diazepam	--	PIK3CA;CDK2
								4	CNS Depressants	Zolpidem	--	MAPK14
								5	CNS Depressants	Alprazolam	--	PGR
14	Histidine metabolism	2	2	0.0508	0.182	0.0892	0.297	1	CNS Stimulants	Methamphetamine	MAOB;MAOA	--
								2	CNS Stimulants	Amphetamine	MAOB	--
15	EGFR tyrosine kinase inhibitor resistance	0	4	-	-	0.0942	0.307	1	CNS Depressants	Triazolam	--	IGF1R;EGFR
								2	CNS Depressants	Diazepam	--	PIK3CA
								3	CNS Depressants	Alprazolam	--	ERBB2
16	Caffeine metabolism	1	1	0.0768	0.24	0.105	0.336	1	Opioids	Methadone	XDH	--
17	Folate biosynthesis	0	2	-	-	0.11	0.346	1	CNS Depressants	Zolpidem	--	DHFR2
								2	CNS Depressants	Diazepam	--	DHFR
18	Vitamin B6 metabolism	1	1	0.0915	0.267	0.124	0.373	1	Opioids	Methadone	AOX1	--
19	Fc gamma R-mediated phagocytosis	3	4	0.175	0.453	0.138	0.398	1	Hallucinogens	Dextromethorphan	NCF1;RAC2;RAC1	--
								2	CNS Depressants	Diazepam	--	PIK3CA
20	Estrogen signaling pathway	1	4	0.793	0.988	0.167	0.451	1	Cannabinoids	Cannabichromene	--	ESR2
								2	CNS Stimulants	Methylphenidate	--	OPRM1
								3	Hallucinogens	Ketamine	OPRM1	--
								4	Hallucinogens	Dextromethorphan	OPRM1	--
								5	CNS Depressants	Triazolam	--	EGFR
								6	CNS Depressants	Diazepam	--	PIK3CA
								7	Opioids	Meperidine	OPRM1	--
								8	Opioids	Morphine	OPRM1	--
								9	Opioids	Fentanyl	OPRM1	--
								10	Opioids	Codeine	OPRM1	--
								11	Opioids	Heroin	OPRM1	--
								12	Opioids	Oxymorphone	OPRM1	--
								13	Opioids	Oxycodone	OPRM1	--
								14	Opioids	Methadone	OPRM1	--
								15	Opioids	Loperamide	OPRM1	--
								16	Opioids	Hydromorphone	OPRM1	--
								17	Opioids	Buprenorphine	OPRM1	--
								18	Opioids	Hydrocodone	OPRM1	--
21	Central carbon metabolism in cancer	0	3	-	-	0.17	0.446	1	CNS Depressants	Triazolam	--	EGFR
								2	CNS Depressants	Diazepam	--	PIK3CA
								3	CNS Depressants	Alprazolam	--	ERBB2
22	Choline metabolism in cancer	2	4	0.468	0.861	0.171	0.429	1	Hallucinogens	Dextromethorphan	RAC2;RAC1	--
								2	CNS Depressants	Triazolam	--	EGFR
								3	CNS Depressants	Diazepam	--	PIK3CA
23	Drug metabolism - cytochrome P450	3	3	0.0993	0.283	0.197	0.461	1	CNS Stimulants	Methamphetamine	MAOB;MAOA	--
								2	CNS Stimulants	Amphetamine	MAOB	--
								3	Opioids	Methadone	AOX1	--
24	Glycine, serine and threonine metabolism	2	2	0.132	0.366	0.218	0.477	1	CNS Stimulants	Methamphetamine	MAOB;MAOA	--
								2	CNS Stimulants	Amphetamine	MAOB	--
25	Oocyte meiosis	2	4	0.589	0.959	0.287	0.564	1	Anabolic Steroids	Oxymetholone	AR	--
								2	Anabolic Steroids	Nandrolone	AR;PGR	--
								3	Anabolic Steroids	Oxandrolone	AR	--
								4	CNS Depressants	Triazolam	--	IGF1R
								5	CNS Depressants	Diazepam	--	CDK2
								6	CNS Depressants	Chlordiazepoxide	--	AR
								7	CNS Depressants	Alprazolam	--	PGR
26	Arginine and proline metabolism	2	2	0.188	0.466	0.299	0.568	1	CNS Stimulants	Methamphetamine	MAOB;MAOA	--
								2	CNS Stimulants	Amphetamine	MAOB	--
27	Ovarian steroidogenesis	0	2	-	-	0.299	0.568	1	Anabolic Steroids	Nandrolone	--	PTGS2
								2	CNS Depressants	Triazolam	--	IGF1R
28	Mineral absorption	1	2	0.559	0.935	0.307	0.575	1	CNS Stimulants	Cocaine	SLC6A19	--
								2	CNS Depressants	Alprazolam	--	VDR
29	Longevity regulating pathway	0	3	-	-	0.309	0.575	1	CNS Depressants	Triazolam	--	PPARG;IGF1R
								2	CNS Depressants	Diazepam	--	PIK3CA
30	Arachidonic acid metabolism	0	2	-	-	0.395	0.651	1	Anabolic Steroids	Nandrolone	--	PTGS2;EPHX2
31	Longevity regulating pathway - multiple species	0	2	-	-	0.395	0.651	1	CNS Depressants	Triazolam	--	IGF1R
								2	CNS Depressants	Diazepam	--	PIK3CA
32	Insulin resistance	0	3	-	-	0.416	0.673	1	Cannabinoids	Cannabichromene	--	IKBKB
								2	CNS Depressants	Diazepam	--	PIK3CA;NR1H2
33	Viral carcinogenesis	1	5	0.962	0.989	0.45	0.695	1	Hallucinogens	Dextromethorphan	RAC1	--
								2	CNS Depressants	Triazolam	--	HDAC6
								3	CNS Depressants	Diazepam	--	PIK3CA;CDK2
								4	Cannabinoids	Cannabichromene	--	CHEK1
34	Nicotinate and nicotinamide metabolism	1	1	0.372	0.731	0.474	0.705	1	Opioids	Methadone	AOX1	--
35	Platinum drug resistance	0	2	-	-	0.477	0.705	1	CNS Depressants	Diazepam	--	PIK3CA
								2	CNS Depressants	Alprazolam	--	ERBB2
36	Platelet activation	0	3	-	-	0.507	0.725	1	Anabolic Steroids	Nandrolone	--	MAPK14;P2RY12
								2	CNS Depressants	Zolpidem	--	MAPK14
								3	CNS Depressants	Diazepam	--	PIK3CA
37	Peroxisome	1	2	0.737	1	0.546	0.756	1	Anabolic Steroids	Nandrolone	--	EPHX2
								2	Opioids	Methadone	XDH	--
38	Natural killer cell mediated cytotoxicity	2	3	0.628	0.994	0.56	0.769	1	Hallucinogens	Dextromethorphan	RAC2;RAC1	--
								2	CNS Depressants	Diazepam	--	PIK3CA
39	Protein digestion and absorption	2	2	0.42	0.812	0.59	0.775	1	CNS Stimulants	Cocaine	SLC6A19	--
								2	Hallucinogens	Phencyclidine	PRCP	--
40	Signaling pathways regulating pluripotency of stem cells	0	3	-	-	0.591	0.775	1	Anabolic Steroids	Nandrolone	--	MAPK14
								2	CNS Depressants	Triazolam	--	IGF1R
								3	CNS Depressants	Diazepam	--	PIK3CA
								4	CNS Depressants	Zolpidem	--	MAPK14
41	Th1 and Th2 cell differentiation	0	2	-	-	0.602	0.777	1	Anabolic Steroids	Nandrolone	--	MAPK14
								2	Cannabinoids	Cannabichromene	--	IKBKB
								3	CNS Depressants	Zolpidem	--	MAPK14
42	Drug metabolism - other enzymes	1	1	0.522	0.916	0.64	0.797	1	Opioids	Methadone	XDH	--
43	Valine, leucine and isoleucine degradation	1	1	0.537	0.928	0.655	0.798	1	Opioids	Methadone	AOX1	--
44	Cholesterol metabolism	1	1	0.552	0.937	0.67	0.811	1	CNS Depressants	Eszopiclone	TSPO	--
								2	CNS Depressants	Diazepam	TSPO	--
								3	CNS Depressants	Glutethimide	--	TSPO
								4	CNS Depressants	Triazolam	TSPO	--
								5	CNS Depressants	Lorazepam	TSPO	--
								6	CNS Depressants	Flunitrazepam	TSPO	--
								7	CNS Depressants	Alprazolam	--	TSPO
								8	CNS Depressants	Zaleplon	TSPO	--
								9	CNS Depressants	Chlordiazepoxide	--	TSPO
45	Th17 cell differentiation	0	2	-	-	0.684	0.822	1	Anabolic Steroids	Nandrolone	--	MAPK14
								2	Cannabinoids	Cannabichromene	--	IKBKB
								3	CNS Depressants	Zolpidem	--	MAPK14
46	Retinol metabolism	1	1	0.648	0.998	0.764	0.858	1	Opioids	Methadone	AOX1	--
47	MicroRNAs in cancer	0	5	-	-	0.79	0.874	1	Anabolic Steroids	Nandrolone	--	PTGS2
								2	Cannabinoids	Cannabichromene	--	IKBKB
								3	CNS Depressants	Triazolam	--	EGFR
								4	CNS Depressants	Diazepam	--	PIK3CA
								5	CNS Depressants	Alprazolam	--	ERBB2
48	Thyroid hormone synthesis	1	1	0.695	0.997	0.807	0.876	1	CNS Depressants	Diazepam	ALB	--
49	Glycerophospholipid metabolism	1	1	0.79	0.993	0.885	0.928	1	CNS Depressants	Diazepam	ACHE	--
50	Melanogenesis	1	1	0.803	0.974	0.895	0.927	1	Opioids	Loperamide	POMC	--
51	Transcriptional misregulation in cancer	0	2	-	-	0.918	0.94	1	CNS Depressants	Triazolam	--	PPARG;IGF1R
52	Purine metabolism	1	1	0.941	0.993	0.98	0.986	1	Opioids	Methadone	XDH	--
53	Metabolic pathways	4	10	1	1	1	1	1	Anabolic Steroids	Nandrolone	--	PTGS2;EPHX2;HMGCR
								2	CNS Stimulants	Methamphetamine	MAOB;MAOA	--
								3	CNS Stimulants	Amphetamine	MAOB	--
								4	Cannabinoids	Cannabichromene	--	TYMS
								5	CNS Depressants	Zolpidem	--	DHFR2
								6	CNS Depressants	Diazepam	--	DHFR
								7	CNS Depressants	Chlordiazepoxide	--	TYMS
								8	Opioids	Methadone	AOX1;XDH	--
The gray background highlight those drugs with only predicted target(s) for the mapped pathway.
