# Supplementary material for: Quantitative Systems Pharmacological Analysis of Drugs of Abuse Reveals the Pleiotropy of Their Targets and the Effector Role of mTORC1
Source: Front Pharmacol. 2019 Mar 8;10:191. doi: 10.3389/fphar.2019.00191 (PMC6418047; doi:10.3389/fphar.2019.00191)
Supplement: Supplementary file 5 [file Table_5.XLSX]

## Sheet: Sheet1
Supplementary Table 6. The targets uniquely implicated in distinctive pathways
Target Name	Target Family	Uniprot ID	Gene Name	Pathway
Synaptic neurotransmission related pathways (NT)
Sodium- and chloride-dependent GABA transporter 1	Sodium neurotransmitter symporters	P30531	SLC6A1	GABAergic synapse
Sodium-dependent serotonin transporter	Sodium neurotransmitter symporters	P31645	SLC6A4	Serotonergic synapse
Acetylcholinesterase	Type-B carboxylesterase/lipases	P22303	ACHE	Cholinergic synapse
Neuronal acetylcholine receptor subunit beta-4	Acetylcholine receptors	P30926	CHRNB4	Cholinergic synapse
Sodium- and chloride-dependent GABA transporter 2	Sodium neurotransmitter symporters	Q9NSD5	SLC6A13	GABAergic synapse
Sodium- and chloride-dependent GABA transporter 3	Sodium neurotransmitter symporters	P48066	SLC6A11	GABAergic synapse
Neuronal acetylcholine receptor subunit alpha-3	Acetylcholine receptors	P32297	CHRNA3	Cholinergic synapse
Glutamate receptor ionotropic, kainate 2	Glutamate-gated ion channels	Q13002	GRIK2	Glutamatergic synapse
Dopamine D3 receptor	Dopamine receptors	P35462	DRD3	Dopaminergic synapse
D(4) dopamine receptor	Dopamine receptors	P21917	DRD4	Dopaminergic synapse
Signal transduction pathways (SG)
Pro-opiomelanocortin	POMC	P01189	POMC	Adipocytokine signaling pathway
Alpha-2A adrenergic receptor	Adrenergic receptors	P08913	ADRA2A	cGMP-PKG signaling pathway
Alpha-2B adrenergic receptor	Adrenergic receptors	P18089	ADRA2B	cGMP-PKG signaling pathway
Alpha-2C adrenergic receptor	Adrenergic receptors	P18825	ADRA2C	cGMP-PKG signaling pathway
Natriuretic peptides B	Natriuretic peptide	P16860	NPPB	cGMP-PKG signaling pathway
Aldehyde oxidase	Xanthine dehydrogenases	Q06278	AOX1	Jak-STAT signaling pathway
Thyroid hormone receptor beta	Nuclear hormone receptors	P10828	THRB	Thyroid hormone signaling pathway
Glucagon receptor	Other GPCRs	P47871	GCGR	Glucagon signaling pathway
Disease-associated pathways (DS)
Neutrophil cytosol factor 4	NADPH oxidases	Q15080	NCF4	Leishmaniasis
Translocator protein	TspO/BZRP	P30536	TSPO	HTLV-I infection
Progesterone receptor	Nuclear hormone receptors	P06401	PGR	Breast cancer
Mu-type opioid receptor	Opioid receptors	P35372	OPRM1	Morphine addiction
Cathepsin S	Peptidase C1	P25774	CTSS	Tuberculosis
Autonomic nervous system-innervation related pathways (ANS)
Transient receptor potential cation channel subfamily A member 1	Transient receptors	O75762	TRPA1	Inflammatory mediator regulation of TRP channels
Lysosomal Pro-X carboxypeptidase	Peptidase S28	P42785	PRCP	Renin-angiotensin system
Transient receptor potential cation channel subfamily V member 1	Transient receptors	Q8NER1	TRPV1	Inflammatory mediator regulation of TRP channels
Calcitonin gene-related peptide type 1 receptor	Other GPCRs	Q16602	CALCRL	Vascular smooth muscle contraction
Note: the gray background highlights the predicted targets.
